# Supplementary material for: Discovery of Novel, Selective, and Nonbasic Agonists for the Kappa-Opioid Receptor Determined by Salvinorin A-Based Virtual Screening
Source: J Med Chem. 2024 Aug 1;67(16):13788–801. doi: 10.1021/acs.jmedchem.4c00590 (PMC11345774; doi:10.1021/acs.jmedchem.4c00590)
Supplement: Supplementary file 3 — jm4c00590_si_003.pdb [file jm4c00590_si_003.pdb]

HEADER    MEMBRANE PROTEIN/AGONIST                                    
REMARK  99                                                                      
REMARK  99 MOE v2022.02 (Chemical Computing Group ULC) Fri Jun 21 10:12:59 2024 
SEQRES   1    285  SER PRO ALA ILE PRO VAL ILE ILE THR ALA VAL TYR SER
SEQRES   2    285  VAL VAL PHE VAL VAL GLY LEU VAL GLY ASN SER LEU VAL
SEQRES   3    285  MET PHE VAL ILE ILE ARG TYR THR LYS MET LYS THR ALA
SEQRES   4    285  THR ASN ILE TYR ILE PHE ASN LEU ALA LEU ALA ASP ALA
SEQRES   5    285  LEU VAL THR THR THR MET PRO PHE GLN SER THR VAL TYR
SEQRES   6    285  LEU MET ASN SER TRP PRO PHE GLY ASP VAL LEU CYS LYS
SEQRES   7    285  ILE VAL ILE SER ILE ASP TYR TYR ASN MET PHE THR SER
SEQRES   8    285  ILE PHE THR LEU THR MET MET SER VAL ASP ARG TYR ILE
SEQRES   9    285  ALA VAL CYS HIS PRO VAL LYS ALA LEU ASP PHE ARG THR
SEQRES  10    285  PRO LEU LYS ALA LYS ILE ILE ASN ILE CYS ILE TRP LEU
SEQRES  11    285  LEU SER SER SER VAL GLY ILE SER ALA ILE VAL LEU GLY
SEQRES  12    285  GLY THR LYS VAL ARG GLU ASP VAL ASP VAL ILE GLU CYS
SEQRES  13    285  SER LEU GLN PHE PRO ASP ASP ASP TYR SER TRP TRP ASP
SEQRES  14    285  LEU PHE MET LYS ILE CYS VAL PHE ILE PHE ALA PHE VAL
SEQRES  15    285  ILE PRO VAL LEU ILE ILE ILE VAL CYS TYR THR LEU MET
SEQRES  16    285  ILE LEU ARG LEU LYS SER VAL ARG LEU LEU SER GLY SER
SEQRES  17    285  ARG GLU LYS ASP ARG ASN LEU ARG ARG ILE THR ARG LEU
SEQRES  18    285  VAL LEU VAL VAL VAL ALA VAL PHE VAL VAL CYS TRP THR
SEQRES  19    285  PRO ILE HIS ILE PHE ILE LEU VAL GLU ALA LEU GLY SER
SEQRES  20    285  THR SER HIS SER THR ALA ALA LEU SER SER TYR TYR PHE
SEQRES  21    285  CYS ILE ALA LEU GLY TYR THR ASN SER SER LEU ASN PRO
SEQRES  22    285  ILE LEU TYR ALA PHE LEU ASP GLU ASN PHE LYS ARG
HELIX    1   1 ILE     58  ARG     86  1               Generated by MOE   29
HELIX    2   2 ALA     93  VAL    108  1               Generated by MOE   16
HELIX    3   3 THR    109  THR    111  5               Generated by MOE    3
HELIX    4   4 MET    112  LEU    120  1               Generated by MOE    9
HELIX    5   5 GLY    127  CYS    161  1               Generated by MOE   35
HELIX    6   6 PRO    163  LEU    167  1               Generated by MOE    5
HELIX    7   7 PRO    172  LEU    196  1               Generated by MOE   25
HELIX    8   8 TRP    222  PHE    233  1               Generated by MOE   12
HELIX    9   9 VAL    236  LYS    254  1               Generated by MOE   19
HELIX   10  10 SER    262  ALA    298  1               Generated by MOE   37
HELIX   11  11 THR    306  TYR    330  1               Generated by MOE   25
HELIX   12  12 GLU    335  LYS    338  1               Generated by MOE    4
SHEET    1       GLY   197  LYS   200                  Generated by MOE
SHEET    2       GLU   209  LEU   212                  Generated by MOE
SSBOND   1 CYS    131    CYS    210                          1555   1555  2.04
ATOM      1  N   SER    55      78.374 -42.418 -15.130  1.00108.27           N1+
ATOM      2  CA  SER    55      78.296 -41.232 -14.249  1.00105.56           C  
ATOM      3  C   SER    55      78.747 -41.600 -12.847  1.00106.88           C  
ATOM      4  O   SER    55      78.683 -42.787 -12.514  1.00106.87           O  
ATOM      5  CB  SER    55      76.864 -40.702 -14.208  1.00107.61           C  
ATOM      6  OG  SER    55      76.436 -40.600 -15.549  1.00116.92           O  
ATOM      7  H1  SER    55      77.924 -42.200 -16.010  1.00108.27           H  
ATOM      8  H2  SER    55      79.336 -42.684 -15.282  1.00108.27           H  
ATOM      9  H3  SER    55      77.890 -43.189 -14.687  1.00108.27           H  
ATOM     10  HA  SER    55      78.943 -40.452 -14.647  1.00105.56           H  
ATOM     11  HB2 SER    55      76.838 -39.723 -13.725  1.00107.61           H  
ATOM     12  HB3 SER    55      76.219 -41.397 -13.667  1.00107.61           H  
ATOM     13  HG  SER    55      75.549 -40.212 -15.576  1.00116.92           H  
ATOM     14  N   PRO    56      79.192 -40.650 -11.983  1.00101.22           N  
ATOM     15  CA  PRO    56      79.456 -40.948 -10.561  1.00 99.90           C  
ATOM     16  C   PRO    56      78.148 -41.182  -9.799  1.00 99.25           C  
ATOM     17  O   PRO    56      77.095 -40.685 -10.213  1.00 98.29           O  
ATOM     18  CB  PRO    56      80.198 -39.699 -10.053  1.00101.68           C  
ATOM     19  CG  PRO    56      80.438 -38.837 -11.269  1.00106.95           C  
ATOM     20  CD  PRO    56      79.412 -39.222 -12.278  1.00102.38           C  
ATOM     21  HA  PRO    56      80.039 -41.857 -10.416  1.00 99.90           H  
ATOM     22  HB2 PRO    56      81.146 -39.980  -9.595  1.00101.68           H  
ATOM     23  HB3 PRO    56      79.587 -39.165  -9.325  1.00101.68           H  
ATOM     24  HG2 PRO    56      81.438 -39.016 -11.665  1.00106.95           H  
ATOM     25  HG3 PRO    56      80.336 -37.783 -11.010  1.00106.95           H  
ATOM     26  HD2 PRO    56      78.494 -38.647 -12.145  1.00102.38           H  
ATOM     27  HD3 PRO    56      79.783 -39.082 -13.294  1.00102.38           H  
ATOM     28  N   ALA    57      78.208 -41.957  -8.696  1.00 92.44           N  
ATOM     29  CA  ALA    57      77.032 -42.325  -7.896  1.00 89.53           C  
ATOM     30  C   ALA    57      76.494 -41.132  -7.047  1.00 88.19           C  
ATOM     31  O   ALA    57      75.894 -41.353  -5.991  1.00 87.30           O  
ATOM     32  CB  ALA    57      77.372 -43.492  -6.989  1.00 90.91           C  
ATOM     33  H   ALA    57      79.110 -42.302  -8.404  1.00 92.44           H  
ATOM     34  HA  ALA    57      76.244 -42.610  -8.591  1.00 89.53           H  
ATOM     35  HB1 ALA    57      77.712 -44.334  -7.592  1.00 90.91           H  
ATOM     36  HB2 ALA    57      78.161 -43.197  -6.299  1.00 90.91           H  
ATOM     37  HB3 ALA    57      76.486 -43.782  -6.425  1.00 90.91           H  
ATOM     38  N   ILE    58      76.621 -39.894  -7.565  1.00 80.88           N  
ATOM     39  CA  ILE    58      76.120 -38.677  -6.920  1.00 78.12           C  
ATOM     40  C   ILE    58      74.569 -38.770  -6.750  1.00 77.95           C  
ATOM     41  O   ILE    58      74.097 -38.436  -5.660  1.00 76.99           O  
ATOM     42  CB  ILE    58      76.525 -37.386  -7.708  1.00 81.22           C  
ATOM     43  CG1 ILE    58      78.038 -37.358  -8.048  1.00 83.49           C  
ATOM     44  CG2 ILE    58      76.069 -36.103  -6.970  1.00 79.79           C  
ATOM     45  CD1 ILE    58      78.490 -36.242  -9.075  1.00 94.21           C  
ATOM     46  H   ILE    58      77.090 -39.798  -8.453  1.00 80.88           H  
ATOM     47  HA  ILE    58      76.583 -38.600  -5.936  1.00 78.12           H  
ATOM     48  HB  ILE    58      75.996 -37.414  -8.661  1.00 81.22           H  
ATOM     49 HG12 ILE    58      78.305 -38.328  -8.468  1.00 83.49           H  
ATOM     50 HG13 ILE    58      78.588 -37.201  -7.120  1.00 83.49           H  
ATOM     51 HG21 ILE    58      74.991 -36.140  -6.811  1.00 79.79           H  
ATOM     52 HG22 ILE    58      76.577 -36.038  -6.009  1.00 79.79           H  
ATOM     53 HG23 ILE    58      76.317 -35.229  -7.573  1.00 79.79           H  
ATOM     54 HD11 ILE    58      77.955 -36.377 -10.015  1.00 94.21           H  
ATOM     55 HD12 ILE    58      78.264 -35.258  -8.665  1.00 94.21           H  
ATOM     56 HD13 ILE    58      79.562 -36.325  -9.252  1.00 94.21           H  
ATOM     57  N   PRO    59      73.757 -39.240  -7.753  1.00 71.96           N  
ATOM     58  CA  PRO    59      72.296 -39.286  -7.545  1.00 70.29           C  
ATOM     59  C   PRO    59      71.894 -40.193  -6.381  1.00 73.58           C  
ATOM     60  O   PRO    59      70.914 -39.888  -5.697  1.00 72.40           O  
ATOM     61  CB  PRO    59      71.769 -39.845  -8.867  1.00 72.39           C  
ATOM     62  CG  PRO    59      72.811 -39.517  -9.851  1.00 77.73           C  
ATOM     63  CD  PRO    59      74.094 -39.679  -9.121  1.00 73.94           C  
ATOM     64  HA  PRO    59      71.890 -38.308  -7.287  1.00 70.29           H  
ATOM     65  HB2 PRO    59      70.824 -39.373  -9.135  1.00 72.39           H  
ATOM     66  HB3 PRO    59      71.630 -40.924  -8.800  1.00 72.39           H  
ATOM     67  HG2 PRO    59      72.695 -38.492 -10.203  1.00 77.73           H  
ATOM     68  HG3 PRO    59      72.763 -40.199 -10.701  1.00 77.73           H  
ATOM     69  HD2 PRO    59      74.420 -40.721  -9.129  1.00 73.94           H  
ATOM     70  HD3 PRO    59      74.873 -39.052  -9.555  1.00 73.94           H  
ATOM     71  N   VAL    60      72.669 -41.271  -6.129  1.00 70.69           N  
ATOM     72  CA  VAL    60      72.425 -42.196  -5.016  1.00 70.77           C  
ATOM     73  C   VAL    60      72.663 -41.446  -3.687  1.00 73.83           C  
ATOM     74  O   VAL    60      71.840 -41.556  -2.781  1.00 73.31           O  
ATOM     75  CB  VAL    60      73.283 -43.483  -5.115  1.00 76.29           C  
ATOM     76  CG1 VAL    60      73.013 -44.417  -3.938  1.00 76.57           C  
ATOM     77  CG2 VAL    60      73.024 -44.213  -6.430  1.00 76.76           C  
ATOM     78  H   VAL    60      73.456 -41.449  -6.737  1.00 70.69           H  
ATOM     79  HA  VAL    60      71.389 -42.533  -5.061  1.00 70.77           H  
ATOM     80  HB  VAL    60      74.329 -43.183  -5.084  1.00 76.29           H  
ATOM     81 HG11 VAL    60      73.223 -43.893  -3.004  1.00 76.57           H  
ATOM     82 HG12 VAL    60      71.969 -44.729  -3.953  1.00 76.57           H  
ATOM     83 HG13 VAL    60      73.656 -45.294  -4.014  1.00 76.57           H  
ATOM     84 HG21 VAL    60      71.979 -44.521  -6.475  1.00 76.76           H  
ATOM     85 HG22 VAL    60      73.242 -43.546  -7.265  1.00 76.76           H  
ATOM     86 HG23 VAL    60      73.665 -45.092  -6.489  1.00 76.76           H  
ATOM     87  N   ILE    61      73.758 -40.653  -3.597  1.00 69.77           N  
ATOM     88  CA  ILE    61      74.115 -39.847  -2.415  1.00 68.64           C  
ATOM     89  C   ILE    61      73.003 -38.816  -2.144  1.00 71.48           C  
ATOM     90  O   ILE    61      72.612 -38.614  -0.995  1.00 70.73           O  
ATOM     91  CB  ILE    61      75.502 -39.142  -2.595  1.00 71.76           C  
ATOM     92  CG1 ILE    61      76.608 -40.120  -3.050  1.00 72.96           C  
ATOM     93  CG2 ILE    61      75.908 -38.377  -1.324  1.00 72.03           C  
ATOM     94  CD1 ILE    61      77.928 -39.452  -3.478  1.00 77.84           C  
ATOM     95  H   ILE    61      74.374 -40.611  -4.397  1.00 69.77           H  
ATOM     96  HA  ILE    61      74.204 -40.510  -1.555  1.00 68.64           H  
ATOM     97  HB  ILE    61      75.385 -38.416  -3.399  1.00 71.76           H  
ATOM     98 HG12 ILE    61      76.228 -40.693  -3.896  1.00 72.96           H  
ATOM     99 HG13 ILE    61      76.824 -40.796  -2.221  1.00 72.96           H  
ATOM    100 HG21 ILE    61      75.130 -37.656  -1.070  1.00 72.03           H  
ATOM    101 HG22 ILE    61      76.032 -39.080  -0.501  1.00 72.03           H  
ATOM    102 HG23 ILE    61      76.847 -37.852  -1.500  1.00 72.03           H  
ATOM    103 HD11 ILE    61      77.738 -38.770  -4.307  1.00 77.84           H  
ATOM    104 HD12 ILE    61      78.344 -38.895  -2.637  1.00 77.84           H  
ATOM    105 HD13 ILE    61      78.637 -40.217  -3.792  1.00 77.84           H  
ATOM    106  N   ILE    62      72.502 -38.177  -3.214  1.00 67.90           N  
ATOM    107  CA  ILE    62      71.441 -37.171  -3.149  1.00 66.77           C  
ATOM    108  C   ILE    62      70.149 -37.828  -2.608  1.00 70.04           C  
ATOM    109  O   ILE    62      69.552 -37.289  -1.672  1.00 69.59           O  
ATOM    110  CB  ILE    62      71.229 -36.510  -4.542  1.00 69.52           C  
ATOM    111  CG1 ILE    62      72.473 -35.669  -4.924  1.00 70.08           C  
ATOM    112  CG2 ILE    62      69.977 -35.637  -4.554  1.00 69.22           C  
ATOM    113  CD1 ILE    62      72.459 -35.062  -6.311  1.00 76.45           C  
ATOM    114  H   ILE    62      72.881 -38.406  -4.122  1.00 67.90           H  
ATOM    115  HA  ILE    62      71.728 -36.373  -2.463  1.00 66.77           H  
ATOM    116  HB  ILE    62      71.091 -37.303  -5.278  1.00 69.52           H  
ATOM    117 HG12 ILE    62      73.349 -36.315  -4.851  1.00 70.08           H  
ATOM    118 HG13 ILE    62      72.561 -34.855  -4.205  1.00 70.08           H  
ATOM    119 HG21 ILE    62      69.108 -36.243  -4.297  1.00 69.22           H  
ATOM    120 HG22 ILE    62      70.087 -34.833  -3.826  1.00 69.22           H  
ATOM    121 HG23 ILE    62      69.841 -35.210  -5.548  1.00 69.22           H  
ATOM    122 HD11 ILE    62      72.373 -35.855  -7.054  1.00 76.45           H  
ATOM    123 HD12 ILE    62      71.610 -34.384  -6.403  1.00 76.45           H  
ATOM    124 HD13 ILE    62      73.384 -34.509  -6.475  1.00 76.45           H  
ATOM    125  N   THR    63      69.777 -39.020  -3.137  1.00 65.33           N  
ATOM    126  CA  THR    63      68.574 -39.754  -2.716  1.00 64.30           C  
ATOM    127  C   THR    63      68.704 -40.148  -1.238  1.00 65.95           C  
ATOM    128  O   THR    63      67.694 -40.179  -0.531  1.00 64.68           O  
ATOM    129  CB  THR    63      68.357 -40.980  -3.616  1.00 75.17           C  
ATOM    130  OG1 THR    63      68.370 -40.549  -4.974  1.00 75.32           O  
ATOM    131  CG2 THR    63      67.040 -41.707  -3.334  1.00 74.74           C  
ATOM    132  H   THR    63      70.356 -39.425  -3.858  1.00 65.33           H  
ATOM    133  HA  THR    63      67.697 -39.115  -2.820  1.00 64.30           H  
ATOM    134  HB  THR    63      69.159 -41.689  -3.411  1.00 75.17           H  
ATOM    135 HG21 THR    63      67.017 -42.025  -2.291  1.00 74.74           H  
ATOM    136 HG22 THR    63      66.205 -41.032  -3.528  1.00 74.74           H  
ATOM    137 HG23 THR    63      66.961 -42.579  -3.983  1.00 74.74           H  
ATOM    138  HG1 THR    63      67.644 -39.931  -5.088  1.00 75.32           H  
ATOM    139  N   ALA    64      69.952 -40.395  -0.769  1.00 62.34           N  
ATOM    140  CA  ALA    64      70.256 -40.750   0.620  1.00 62.26           C  
ATOM    141  C   ALA    64      70.134 -39.521   1.551  1.00 66.48           C  
ATOM    142  O   ALA    64      69.588 -39.662   2.652  1.00 65.97           O  
ATOM    143  CB  ALA    64      71.649 -41.346   0.717  1.00 63.79           C  
ATOM    144  H   ALA    64      70.723 -40.330  -1.419  1.00 62.34           H  
ATOM    145  HA  ALA    64      69.529 -41.494   0.945  1.00 62.26           H  
ATOM    146  HB1 ALA    64      71.713 -42.228   0.078  1.00 63.79           H  
ATOM    147  HB2 ALA    64      72.383 -40.609   0.393  1.00 63.79           H  
ATOM    148  HB3 ALA    64      71.851 -41.631   1.749  1.00 63.79           H  
ATOM    149  N   VAL    65      70.629 -38.319   1.115  1.00 62.61           N  
ATOM    150  CA  VAL    65      70.515 -37.094   1.924  1.00 61.83           C  
ATOM    151  C   VAL    65      69.023 -36.777   2.070  1.00 65.51           C  
ATOM    152  O   VAL    65      68.543 -36.634   3.196  1.00 65.45           O  
ATOM    153  CB  VAL    65      71.326 -35.885   1.355  1.00 65.33           C  
ATOM    154  CG1 VAL    65      71.112 -34.622   2.192  1.00 64.18           C  
ATOM    155  CG2 VAL    65      72.816 -36.212   1.256  1.00 66.22           C  
ATOM    156  H   VAL    65      71.084 -38.272   0.214  1.00 62.61           H  
ATOM    157  HA  VAL    65      70.966 -37.269   2.901  1.00 61.83           H  
ATOM    158  HB  VAL    65      70.951 -35.694   0.351  1.00 65.33           H  
ATOM    159 HG11 VAL    65      70.049 -34.384   2.228  1.00 64.18           H  
ATOM    160 HG12 VAL    65      71.480 -34.789   3.204  1.00 64.18           H  
ATOM    161 HG13 VAL    65      71.655 -33.790   1.741  1.00 64.18           H  
ATOM    162 HG21 VAL    65      73.212 -36.407   2.252  1.00 66.22           H  
ATOM    163 HG22 VAL    65      72.953 -37.094   0.630  1.00 66.22           H  
ATOM    164 HG23 VAL    65      73.345 -35.368   0.814  1.00 66.22           H  
ATOM    165  N   TYR    66      68.278 -36.781   0.938  1.00 61.64           N  
ATOM    166  CA  TYR    66      66.833 -36.557   0.909  1.00 61.37           C  
ATOM    167  C   TYR    66      66.113 -37.467   1.908  1.00 65.95           C  
ATOM    168  O   TYR    66      65.263 -36.977   2.652  1.00 65.76           O  
ATOM    169  CB  TYR    66      66.268 -36.773  -0.501  1.00 63.17           C  
ATOM    170  CG  TYR    66      66.274 -35.524  -1.359  1.00 65.73           C  
ATOM    171  CD1 TYR    66      67.452 -35.048  -1.928  1.00 68.04           C  
ATOM    172  CD2 TYR    66      65.088 -34.868  -1.680  1.00 66.65           C  
ATOM    173  CE1 TYR    66      67.462 -33.902  -2.720  1.00 69.38           C  
ATOM    174  CE2 TYR    66      65.080 -33.740  -2.498  1.00 67.57           C  
ATOM    175  CZ  TYR    66      66.271 -33.261  -3.018  1.00 76.94           C  
ATOM    176  OH  TYR    66      66.279 -32.152  -3.830  1.00 80.13           O  
ATOM    177  H   TYR    66      68.749 -36.948   0.060  1.00 61.64           H  
ATOM    178  HA  TYR    66      66.658 -35.521   1.197  1.00 61.37           H  
ATOM    179  HB2 TYR    66      65.239 -37.120  -0.410  1.00 63.17           H  
ATOM    180  HB3 TYR    66      66.867 -37.535  -0.997  1.00 63.17           H  
ATOM    181  HD1 TYR    66      68.377 -35.578  -1.751  1.00 68.04           H  
ATOM    182  HD2 TYR    66      64.154 -35.240  -1.284  1.00 66.65           H  
ATOM    183  HE1 TYR    66      68.396 -33.515  -3.099  1.00 69.38           H  
ATOM    184  HE2 TYR    66      64.149 -33.241  -2.727  1.00 67.57           H  
ATOM    185  HH  TYR    66      65.416 -31.763  -3.993  1.00 80.13           H  
ATOM    186  N   SER    67      66.499 -38.758   1.979  1.00 62.63           N  
ATOM    187  CA  SER    67      65.903 -39.710   2.912  1.00 62.62           C  
ATOM    188  C   SER    67      66.098 -39.248   4.360  1.00 67.40           C  
ATOM    189  O   SER    67      65.140 -39.264   5.132  1.00 67.38           O  
ATOM    190  CB  SER    67      66.498 -41.100   2.717  1.00 65.66           C  
ATOM    191  OG  SER    67      66.262 -41.593   1.411  1.00 72.75           O  
ATOM    192  H   SER    67      67.231 -39.079   1.363  1.00 62.63           H  
ATOM    193  HA  SER    67      64.834 -39.757   2.705  1.00 62.62           H  
ATOM    194  HB2 SER    67      66.047 -41.781   3.439  1.00 65.66           H  
ATOM    195  HB3 SER    67      67.574 -41.051   2.888  1.00 65.66           H  
ATOM    196  HG  SER    67      65.311 -41.627   1.282  1.00 72.75           H  
ATOM    197  N   VAL    68      67.318 -38.790   4.710  1.00 64.35           N  
ATOM    198  CA  VAL    68      67.647 -38.340   6.063  1.00 64.90           C  
ATOM    199  C   VAL    68      66.811 -37.089   6.389  1.00 68.42           C  
ATOM    200  O   VAL    68      65.981 -37.142   7.294  1.00 67.92           O  
ATOM    201  CB  VAL    68      69.176 -38.081   6.239  1.00 69.34           C  
ATOM    202  CG1 VAL    68      69.490 -37.441   7.599  1.00 69.29           C  
ATOM    203  CG2 VAL    68      69.978 -39.369   6.049  1.00 70.21           C  
ATOM    204  H   VAL    68      68.039 -38.755   4.003  1.00 64.35           H  
ATOM    205  HA  VAL    68      67.398 -39.132   6.770  1.00 64.90           H  
ATOM    206  HB  VAL    68      69.475 -37.375   5.465  1.00 69.34           H  
ATOM    207 HG11 VAL    68      68.932 -36.510   7.699  1.00 69.29           H  
ATOM    208 HG12 VAL    68      69.202 -38.125   8.397  1.00 69.29           H  
ATOM    209 HG13 VAL    68      70.558 -37.235   7.664  1.00 69.29           H  
ATOM    210 HG21 VAL    68      69.695 -40.090   6.815  1.00 70.21           H  
ATOM    211 HG22 VAL    68      69.770 -39.784   5.064  1.00 70.21           H  
ATOM    212 HG23 VAL    68      71.042 -39.148   6.133  1.00 70.21           H  
ATOM    213  N   VAL    69      66.975 -36.011   5.596  1.00 64.80           N  
ATOM    214  CA  VAL    69      66.298 -34.713   5.758  1.00 63.83           C  
ATOM    215  C   VAL    69      64.752 -34.915   5.825  1.00 67.98           C  
ATOM    216  O   VAL    69      64.098 -34.268   6.648  1.00 67.97           O  
ATOM    217  CB  VAL    69      66.679 -33.718   4.616  1.00 66.66           C  
ATOM    218  CG1 VAL    69      66.032 -32.353   4.833  1.00 65.67           C  
ATOM    219  CG2 VAL    69      68.192 -33.563   4.491  1.00 66.77           C  
ATOM    220  H   VAL    69      67.620 -36.101   4.823  1.00 64.80           H  
ATOM    221  HA  VAL    69      66.635 -34.274   6.697  1.00 63.83           H  
ATOM    222  HB  VAL    69      66.299 -34.141   3.686  1.00 66.66           H  
ATOM    223 HG11 VAL    69      64.950 -32.467   4.894  1.00 65.67           H  
ATOM    224 HG12 VAL    69      66.404 -31.916   5.760  1.00 65.67           H  
ATOM    225 HG13 VAL    69      66.281 -31.696   3.999  1.00 65.67           H  
ATOM    226 HG21 VAL    69      68.591 -33.140   5.413  1.00 66.77           H  
ATOM    227 HG22 VAL    69      68.644 -34.538   4.312  1.00 66.77           H  
ATOM    228 HG23 VAL    69      68.422 -32.898   3.657  1.00 66.77           H  
ATOM    229  N   PHE    70      64.190 -35.821   4.988  1.00 63.81           N  
ATOM    230  CA  PHE    70      62.748 -36.089   4.954  1.00 62.82           C  
ATOM    231  C   PHE    70      62.271 -36.723   6.272  1.00 67.71           C  
ATOM    232  O   PHE    70      61.370 -36.170   6.902  1.00 67.53           O  
ATOM    233  CB  PHE    70      62.372 -36.993   3.765  1.00 64.01           C  
ATOM    234  CG  PHE    70      60.950 -37.491   3.763  1.00 64.83           C  
ATOM    235  CD1 PHE    70      59.899 -36.639   3.461  1.00 66.54           C  
ATOM    236  CD2 PHE    70      60.668 -38.831   3.975  1.00 67.48           C  
ATOM    237  CE1 PHE    70      58.581 -37.098   3.465  1.00 67.87           C  
ATOM    238  CE2 PHE    70      59.350 -39.297   3.949  1.00 70.77           C  
ATOM    239  CZ  PHE    70      58.317 -38.428   3.688  1.00 68.22           C  
ATOM    240  H   PHE    70      64.791 -36.335   4.358  1.00 63.81           H  
ATOM    241  HA  PHE    70      62.243 -35.130   4.828  1.00 62.82           H  
ATOM    242  HB2 PHE    70      63.034 -37.859   3.777  1.00 64.01           H  
ATOM    243  HB3 PHE    70      62.533 -36.428   2.847  1.00 64.01           H  
ATOM    244  HD1 PHE    70      60.103 -35.607   3.220  1.00 66.54           H  
ATOM    245  HD2 PHE    70      61.475 -39.523   4.165  1.00 67.48           H  
ATOM    246  HE1 PHE    70      57.769 -36.408   3.291  1.00 67.87           H  
ATOM    247  HE2 PHE    70      59.144 -40.342   4.131  1.00 70.77           H  
ATOM    248  HZ  PHE    70      57.299 -38.789   3.661  1.00 68.22           H  
ATOM    249  N   VAL    71      62.874 -37.852   6.690  1.00 64.64           N  
ATOM    250  CA  VAL    71      62.475 -38.564   7.905  1.00 65.44           C  
ATOM    251  C   VAL    71      62.769 -37.677   9.150  1.00 70.64           C  
ATOM    252  O   VAL    71      61.855 -37.454   9.943  1.00 70.83           O  
ATOM    253  CB  VAL    71      63.149 -39.954   8.022  1.00 70.01           C  
ATOM    254  CG1 VAL    71      62.787 -40.638   9.336  1.00 70.73           C  
ATOM    255  CG2 VAL    71      62.753 -40.845   6.850  1.00 70.24           C  
ATOM    256  H   VAL    71      63.636 -38.224   6.140  1.00 64.64           H  
ATOM    257  HA  VAL    71      61.403 -38.755   7.851  1.00 65.44           H  
ATOM    258  HB  VAL    71      64.227 -39.799   8.002  1.00 70.01           H  
ATOM    259 HG11 VAL    71      63.088 -40.003  10.171  1.00 70.73           H  
ATOM    260 HG12 VAL    71      61.711 -40.803   9.376  1.00 70.73           H  
ATOM    261 HG13 VAL    71      63.303 -41.595   9.403  1.00 70.73           H  
ATOM    262 HG21 VAL    71      61.676 -41.006   6.864  1.00 70.24           H  
ATOM    263 HG22 VAL    71      63.036 -40.362   5.914  1.00 70.24           H  
ATOM    264 HG23 VAL    71      63.264 -41.803   6.934  1.00 70.24           H  
ATOM    265  N   VAL    72      64.004 -37.145   9.294  1.00 67.17           N  
ATOM    266  CA  VAL    72      64.387 -36.290  10.431  1.00 67.16           C  
ATOM    267  C   VAL    72      63.355 -35.147  10.580  1.00 72.35           C  
ATOM    268  O   VAL    72      62.840 -34.931  11.677  1.00 72.63           O  
ATOM    269  CB  VAL    72      65.840 -35.742  10.274  1.00 70.52           C  
ATOM    270  CG1 VAL    72      66.146 -34.616  11.265  1.00 70.00           C  
ATOM    271  CG2 VAL    72      66.870 -36.864  10.388  1.00 71.26           C  
ATOM    272  H   VAL    72      64.697 -37.344   8.587  1.00 67.17           H  
ATOM    273  HA  VAL    72      64.385 -36.890  11.342  1.00 67.16           H  
ATOM    274  HB  VAL    72      65.909 -35.313   9.274  1.00 70.52           H  
ATOM    275 HG11 VAL    72      65.420 -33.814  11.137  1.00 70.00           H  
ATOM    276 HG12 VAL    72      66.088 -35.002  12.282  1.00 70.00           H  
ATOM    277 HG13 VAL    72      67.148 -34.232  11.078  1.00 70.00           H  
ATOM    278 HG21 VAL    72      66.817 -37.307  11.382  1.00 71.26           H  
ATOM    279 HG22 VAL    72      66.658 -37.629   9.639  1.00 71.26           H  
ATOM    280 HG23 VAL    72      67.869 -36.460  10.223  1.00 71.26           H  
ATOM    281  N   GLY    73      63.023 -34.497   9.465  1.00 69.31           N  
ATOM    282  CA  GLY    73      62.074 -33.390   9.425  1.00 68.72           C  
ATOM    283  C   GLY    73      60.632 -33.767   9.693  1.00 72.85           C  
ATOM    284  O   GLY    73      59.931 -33.054  10.415  1.00 72.63           O  
ATOM    285  H   GLY    73      63.455 -34.787   8.599  1.00 69.31           H  
ATOM    286  HA2 GLY    73      62.126 -32.937   8.435  1.00 68.72           H  
ATOM    287  HA3 GLY    73      62.374 -32.658  10.176  1.00 68.72           H  
ATOM    288  N   LEU    74      60.178 -34.890   9.119  1.00 69.33           N  
ATOM    289  CA  LEU    74      58.797 -35.321   9.278  1.00 69.80           C  
ATOM    290  C   LEU    74      58.570 -35.867  10.715  1.00 74.99           C  
ATOM    291  O   LEU    74      57.573 -35.512  11.333  1.00 74.55           O  
ATOM    292  CB  LEU    74      58.445 -36.373   8.217  1.00 70.19           C  
ATOM    293  CG  LEU    74      56.969 -36.620   7.953  1.00 75.71           C  
ATOM    294  CD1 LEU    74      56.309 -35.382   7.336  1.00 75.19           C  
ATOM    295  CD2 LEU    74      56.793 -37.781   6.997  1.00 79.28           C  
ATOM    296  H   LEU    74      60.809 -35.449   8.563  1.00 69.33           H  
ATOM    297  HA  LEU    74      58.137 -34.466   9.137  1.00 69.80           H  
ATOM    298  HB2 LEU    74      58.886 -37.319   8.533  1.00 70.19           H  
ATOM    299  HB3 LEU    74      58.899 -36.057   7.278  1.00 70.19           H  
ATOM    300  HG  LEU    74      56.500 -36.847   8.910  1.00 75.71           H  
ATOM    301 HD11 LEU    74      56.429 -34.533   8.009  1.00 75.19           H  
ATOM    302 HD12 LEU    74      56.781 -35.156   6.380  1.00 75.19           H  
ATOM    303 HD13 LEU    74      55.248 -35.577   7.181  1.00 75.19           H  
ATOM    304 HD21 LEU    74      57.269 -37.543   6.045  1.00 79.28           H  
ATOM    305 HD22 LEU    74      57.255 -38.673   7.420  1.00 79.28           H  
ATOM    306 HD23 LEU    74      55.730 -37.963   6.839  1.00 79.28           H  
ATOM    307  N   VAL    75      59.519 -36.668  11.256  1.00 72.14           N  
ATOM    308  CA  VAL    75      59.440 -37.226  12.618  1.00 72.91           C  
ATOM    309  C   VAL    75      59.600 -36.087  13.650  1.00 76.81           C  
ATOM    310  O   VAL    75      58.777 -35.972  14.555  1.00 77.33           O  
ATOM    311  CB  VAL    75      60.486 -38.359  12.862  1.00 77.14           C  
ATOM    312  CG1 VAL    75      60.518 -38.800  14.325  1.00 78.14           C  
ATOM    313  CG2 VAL    75      60.226 -39.552  11.954  1.00 77.34           C  
ATOM    314  H   VAL    75      60.327 -36.896  10.694  1.00 72.14           H  
ATOM    315  HA  VAL    75      58.459 -37.690  12.738  1.00 72.91           H  
ATOM    316  HB  VAL    75      61.465 -37.947  12.620  1.00 77.14           H  
ATOM    317 HG11 VAL    75      60.734 -37.939  14.960  1.00 78.14           H  
ATOM    318 HG12 VAL    75      59.550 -39.218  14.600  1.00 78.14           H  
ATOM    319 HG13 VAL    75      61.293 -39.555  14.462  1.00 78.14           H  
ATOM    320 HG21 VAL    75      59.251 -39.978  12.185  1.00 77.34           H  
ATOM    321 HG22 VAL    75      60.245 -39.227  10.915  1.00 77.34           H  
ATOM    322 HG23 VAL    75      61.000 -40.305  12.114  1.00 77.34           H  
ATOM    323  N   GLY    76      60.640 -35.267  13.480  1.00 72.40           N  
ATOM    324  CA  GLY    76      60.963 -34.150  14.361  1.00 71.84           C  
ATOM    325  C   GLY    76      59.808 -33.206  14.603  1.00 75.20           C  
ATOM    326  O   GLY    76      59.389 -33.028  15.748  1.00 74.88           O  
ATOM    327  H   GLY    76      61.245 -35.431  12.689  1.00 72.40           H  
ATOM    328  HA2 GLY    76      61.779 -33.583  13.912  1.00 71.84           H  
ATOM    329  HA3 GLY    76      61.284 -34.551  15.322  1.00 71.84           H  
ATOM    330  N   ASN    77      59.249 -32.643  13.516  1.00 71.48           N  
ATOM    331  CA  ASN    77      58.136 -31.689  13.573  1.00 71.01           C  
ATOM    332  C   ASN    77      56.835 -32.365  14.024  1.00 76.36           C  
ATOM    333  O   ASN    77      56.021 -31.712  14.678  1.00 75.96           O  
ATOM    334  CB  ASN    77      57.933 -31.014  12.225  1.00 68.23           C  
ATOM    335  CG  ASN    77      59.026 -30.022  11.907  1.00 81.27           C  
ATOM    336  OD1 ASN    77      59.148 -28.963  12.541  1.00 70.98           O  
ATOM    337  ND2 ASN    77      59.814 -30.312  10.889  1.00 72.72           N  
ATOM    338  H   ASN    77      59.615 -32.893  12.609  1.00 71.48           H  
ATOM    339  HA  ASN    77      58.398 -30.930  14.310  1.00 71.01           H  
ATOM    340  HB2 ASN    77      56.978 -30.490  12.237  1.00 68.23           H  
ATOM    341  HB3 ASN    77      57.920 -31.780  11.450  1.00 68.23           H  
ATOM    342 HD21 ASN    77      60.538 -29.664  10.608  1.00 72.72           H  
ATOM    343 HD22 ASN    77      59.694 -31.181  10.387  1.00 72.72           H  
ATOM    344  N   SER    78      56.650 -33.659  13.728  1.00 74.50           N  
ATOM    345  CA  SER    78      55.459 -34.361  14.199  1.00 76.11           C  
ATOM    346  C   SER    78      55.562 -34.625  15.697  1.00 82.08           C  
ATOM    347  O   SER    78      54.539 -34.651  16.384  1.00 82.74           O  
ATOM    348  CB  SER    78      55.251 -35.664  13.439  1.00 80.14           C  
ATOM    349  OG  SER    78      55.002 -35.412  12.064  1.00 86.28           O  
ATOM    350  H   SER    78      57.338 -34.153  13.175  1.00 74.50           H  
ATOM    351  HA  SER    78      54.594 -33.726  14.013  1.00 76.11           H  
ATOM    352  HB2 SER    78      54.398 -36.194  13.863  1.00 80.14           H  
ATOM    353  HB3 SER    78      56.145 -36.280  13.532  1.00 80.14           H  
ATOM    354  HG  SER    78      54.212 -34.869  12.006  1.00 86.28           H  
ATOM    355  N   LEU    79      56.805 -34.781  16.207  1.00 79.28           N  
ATOM    356  CA  LEU    79      57.074 -35.024  17.619  1.00 80.67           C  
ATOM    357  C   LEU    79      56.779 -33.764  18.426  1.00 85.02           C  
ATOM    358  O   LEU    79      56.138 -33.858  19.471  1.00 86.02           O  
ATOM    359  CB  LEU    79      58.535 -35.468  17.808  1.00 80.94           C  
ATOM    360  CG  LEU    79      58.876 -36.185  19.102  1.00 87.65           C  
ATOM    361  CD1 LEU    79      58.455 -37.650  19.009  1.00 89.30           C  
ATOM    362  CD2 LEU    79      60.349 -36.223  19.286  1.00 90.72           C  
ATOM    363  H   LEU    79      57.590 -34.727  15.574  1.00 79.28           H  
ATOM    364  HA  LEU    79      56.426 -35.823  17.976  1.00 80.67           H  
ATOM    365  HB2 LEU    79      59.158 -34.575  17.753  1.00 80.94           H  
ATOM    366  HB3 LEU    79      58.784 -36.137  16.985  1.00 80.94           H  
ATOM    367  HG  LEU    79      58.371 -35.658  19.913  1.00 87.65           H  
ATOM    368 HD11 LEU    79      57.381 -37.710  18.832  1.00 89.30           H  
ATOM    369 HD12 LEU    79      58.986 -38.129  18.187  1.00 89.30           H  
ATOM    370 HD13 LEU    79      58.698 -38.157  19.943  1.00 89.30           H  
ATOM    371 HD21 LEU    79      60.806 -36.758  18.455  1.00 90.72           H  
ATOM    372 HD22 LEU    79      60.738 -35.205  19.321  1.00 90.72           H  
ATOM    373 HD23 LEU    79      60.584 -36.734  20.220  1.00 90.72           H  
ATOM    374  N   VAL    80      57.212 -32.584  17.915  1.00 80.75           N  
ATOM    375  CA  VAL    80      57.022 -31.267  18.546  1.00 80.79           C  
ATOM    376  C   VAL    80      55.522 -30.987  18.730  1.00 86.38           C  
ATOM    377  O   VAL    80      55.099 -30.685  19.850  1.00 87.30           O  
ATOM    378  CB  VAL    80      57.705 -30.117  17.740  1.00 82.95           C  
ATOM    379  CG1 VAL    80      57.371 -28.748  18.325  1.00 82.30           C  
ATOM    380  CG2 VAL    80      59.213 -30.308  17.677  1.00 82.51           C  
ATOM    381  H   VAL    80      57.701 -32.610  17.032  1.00 80.75           H  
ATOM    382  HA  VAL    80      57.508 -31.294  19.521  1.00 80.79           H  
ATOM    383  HB  VAL    80      57.309 -30.159  16.726  1.00 82.95           H  
ATOM    384 HG11 VAL    80      56.290 -28.614  18.340  1.00 82.30           H  
ATOM    385 HG12 VAL    80      57.758 -28.683  19.342  1.00 82.30           H  
ATOM    386 HG13 VAL    80      57.826 -27.970  17.713  1.00 82.30           H  
ATOM    387 HG21 VAL    80      59.625 -30.269  18.685  1.00 82.51           H  
ATOM    388 HG22 VAL    80      59.438 -31.276  17.229  1.00 82.51           H  
ATOM    389 HG23 VAL    80      59.655 -29.516  17.074  1.00 82.51           H  
ATOM    390  N   MET    81      54.731 -31.107  17.643  1.00 82.88           N  
ATOM    391  CA  MET    81      53.285 -30.876  17.668  1.00 83.61           C  
ATOM    392  C   MET    81      52.605 -31.795  18.681  1.00 89.35           C  
ATOM    393  O   MET    81      51.800 -31.313  19.477  1.00 89.94           O  
ATOM    394  CB  MET    81      52.660 -31.069  16.281  1.00 85.67           C  
ATOM    395  CG  MET    81      53.147 -30.066  15.262  1.00 88.24           C  
ATOM    396  SD  MET    81      52.368 -30.213  13.639  1.00 92.60           S  
ATOM    397  CE  MET    81      52.916 -31.844  13.141  1.00 89.82           C  
ATOM    398  H   MET    81      55.158 -31.371  16.767  1.00 82.88           H  
ATOM    399  HA  MET    81      53.127 -29.840  17.971  1.00 83.61           H  
ATOM    400  HB2 MET    81      51.578 -30.973  16.373  1.00 85.67           H  
ATOM    401  HB3 MET    81      52.908 -32.069  15.927  1.00 85.67           H  
ATOM    402  HG2 MET    81      54.222 -30.200  15.139  1.00 88.24           H  
ATOM    403  HG3 MET    81      52.948 -29.065  15.646  1.00 88.24           H  
ATOM    404  HE1 MET    81      54.005 -31.864  13.103  1.00 89.82           H  
ATOM    405  HE2 MET    81      52.565 -32.582  13.860  1.00 89.82           H  
ATOM    406  HE3 MET    81      52.515 -32.077  12.154  1.00 89.82           H  
ATOM    407  N   PHE    82      52.973 -33.099  18.692  1.00 86.26           N  
ATOM    408  CA  PHE    82      52.427 -34.092  19.616  1.00 87.76           C  
ATOM    409  C   PHE    82      52.584 -33.632  21.072  1.00 92.72           C  
ATOM    410  O   PHE    82      51.610 -33.677  21.831  1.00 94.51           O  
ATOM    411  CB  PHE    82      53.102 -35.462  19.419  1.00 90.08           C  
ATOM    412  CG  PHE    82      52.719 -36.480  20.475  1.00 94.09           C  
ATOM    413  CD1 PHE    82      51.539 -37.209  20.369  1.00 98.72           C  
ATOM    414  CD2 PHE    82      53.537 -36.703  21.580  1.00 97.22           C  
ATOM    415  CE1 PHE    82      51.175 -38.131  21.358  1.00101.81           C  
ATOM    416  CE2 PHE    82      53.171 -37.623  22.569  1.00102.17           C  
ATOM    417  CZ  PHE    82      51.996 -38.335  22.449  1.00101.63           C  
ATOM    418  H   PHE    82      53.666 -33.403  18.023  1.00 86.26           H  
ATOM    419  HA  PHE    82      51.364 -34.195  19.395  1.00 87.76           H  
ATOM    420  HB2 PHE    82      54.183 -35.323  19.450  1.00 90.08           H  
ATOM    421  HB3 PHE    82      52.814 -35.854  18.444  1.00 90.08           H  
ATOM    422  HD1 PHE    82      50.895 -37.060  19.515  1.00 98.72           H  
ATOM    423  HD2 PHE    82      54.465 -36.160  21.675  1.00 97.22           H  
ATOM    424  HE1 PHE    82      50.253 -38.684  21.266  1.00101.81           H  
ATOM    425  HE2 PHE    82      53.809 -37.775  23.427  1.00102.17           H  
ATOM    426  HZ  PHE    82      51.718 -39.050  23.208  1.00101.63           H  
ATOM    427  N   VAL    83      53.799 -33.186  21.450  1.00 87.51           N  
ATOM    428  CA  VAL    83      54.118 -32.738  22.807  1.00 87.67           C  
ATOM    429  C   VAL    83      53.222 -31.533  23.177  1.00 90.82           C  
ATOM    430  O   VAL    83      52.615 -31.546  24.245  1.00 92.08           O  
ATOM    431  CB  VAL    83      55.631 -32.400  22.947  1.00 90.46           C  
ATOM    432  CG1 VAL    83      55.948 -31.790  24.309  1.00 91.07           C  
ATOM    433  CG2 VAL    83      56.493 -33.636  22.704  1.00 90.62           C  
ATOM    434  H   VAL    83      54.532 -33.159  20.757  1.00 87.51           H  
ATOM    435  HA  VAL    83      53.914 -33.548  23.508  1.00 87.67           H  
ATOM    436  HB  VAL    83      55.867 -31.656  22.185  1.00 90.46           H  
ATOM    437 HG11 VAL    83      55.344 -30.896  24.455  1.00 91.07           H  
ATOM    438 HG12 VAL    83      55.722 -32.513  25.092  1.00 91.07           H  
ATOM    439 HG13 VAL    83      57.005 -31.527  24.351  1.00 91.07           H  
ATOM    440 HG21 VAL    83      56.270 -34.389  23.459  1.00 90.62           H  
ATOM    441 HG22 VAL    83      56.280 -34.040  21.714  1.00 90.62           H  
ATOM    442 HG23 VAL    83      57.546 -33.361  22.764  1.00 90.62           H  
ATOM    443  N   ILE    84      53.095 -30.543  22.274  1.00 85.10           N  
ATOM    444  CA  ILE    84      52.309 -29.325  22.495  1.00 84.70           C  
ATOM    445  C   ILE    84      50.796 -29.668  22.622  1.00 90.96           C  
ATOM    446  O   ILE    84      50.140 -29.143  23.522  1.00 91.55           O  
ATOM    447  CB  ILE    84      52.566 -28.292  21.355  1.00 85.62           C  
ATOM    448  CG1 ILE    84      54.041 -27.816  21.384  1.00 84.66           C  
ATOM    449  CG2 ILE    84      51.613 -27.090  21.453  1.00 86.08           C  
ATOM    450  CD1 ILE    84      54.458 -26.898  20.259  1.00 88.38           C  
ATOM    451  H   ILE    84      53.570 -30.646  21.388  1.00 85.10           H  
ATOM    452  HA  ILE    84      52.627 -28.867  23.432  1.00 84.70           H  
ATOM    453  HB  ILE    84      52.369 -28.792  20.406  1.00 85.62           H  
ATOM    454 HG12 ILE    84      54.678 -28.700  21.349  1.00 84.66           H  
ATOM    455 HG13 ILE    84      54.203 -27.288  22.325  1.00 84.66           H  
ATOM    456 HG21 ILE    84      50.581 -27.439  21.413  1.00 86.08           H  
ATOM    457 HG22 ILE    84      51.783 -26.567  22.394  1.00 86.08           H  
ATOM    458 HG23 ILE    84      51.800 -26.411  20.621  1.00 86.08           H  
ATOM    459 HD11 ILE    84      54.306 -27.402  19.305  1.00 88.38           H  
ATOM    460 HD12 ILE    84      53.859 -25.988  20.290  1.00 88.38           H  
ATOM    461 HD13 ILE    84      55.512 -26.642  20.371  1.00 88.38           H  
ATOM    462  N   ILE    85      50.262 -30.544  21.754  1.00 88.67           N  
ATOM    463  CA  ILE    85      48.838 -30.905  21.773  1.00 90.37           C  
ATOM    464  C   ILE    85      48.501 -31.715  23.056  1.00 98.22           C  
ATOM    465  O   ILE    85      47.504 -31.406  23.718  1.00 99.60           O  
ATOM    466  CB  ILE    85      48.433 -31.704  20.487  1.00 92.96           C  
ATOM    467  CG1 ILE    85      48.645 -30.845  19.216  1.00 91.47           C  
ATOM    468  CG2 ILE    85      46.968 -32.191  20.564  1.00 95.28           C  
ATOM    469  CD1 ILE    85      48.427 -31.569  17.874  1.00 98.38           C  
ATOM    470  H   ILE    85      50.862 -30.972  21.063  1.00 88.67           H  
ATOM    471  HA  ILE    85      48.258 -29.982  21.783  1.00 90.37           H  
ATOM    472  HB  ILE    85      49.078 -32.579  20.429  1.00 92.96           H  
ATOM    473 HG12 ILE    85      49.670 -30.473  19.231  1.00 91.47           H  
ATOM    474 HG13 ILE    85      47.952 -30.006  19.258  1.00 91.47           H  
ATOM    475 HG21 ILE    85      46.838 -32.813  21.450  1.00 95.28           H  
ATOM    476 HG22 ILE    85      46.301 -31.331  20.623  1.00 95.28           H  
ATOM    477 HG23 ILE    85      46.732 -32.774  19.673  1.00 95.28           H  
ATOM    478 HD11 ILE    85      49.110 -32.416  17.802  1.00 98.38           H  
ATOM    479 HD12 ILE    85      47.399 -31.925  17.815  1.00 98.38           H  
ATOM    480 HD13 ILE    85      48.620 -30.878  17.053  1.00 98.38           H  
ATOM    481  N   ARG    86      49.325 -32.723  23.405  1.00 95.94           N  
ATOM    482  CA  ARG    86      49.034 -33.629  24.517  1.00 98.28           C  
ATOM    483  C   ARG    86      49.559 -33.145  25.895  1.00103.67           C  
ATOM    484  O   ARG    86      49.112 -33.701  26.903  1.00105.59           O  
ATOM    485  CB  ARG    86      49.554 -34.955  24.357  1.00  0.00           C  
ATOM    486  CG  ARG    86      49.279 -35.987  25.455  1.00  0.00           C  
ATOM    487  CD  ARG    86      49.939 -37.327  25.132  1.00  0.00           C  
ATOM    488  NE  ARG    86      49.659 -38.295  26.203  1.00  0.00           N  
ATOM    489  CZ  ARG    86      50.054 -39.534  26.275  1.00  0.00           C  
ATOM    490  NH1 ARG    86      50.778 -40.072  25.356  1.00  0.00           N  
ATOM    491  NH2 ARG    86      49.719 -40.255  27.286  1.00  0.00           N1+
ATOM    492  H   ARG    86      50.177 -32.856  22.880  1.00 95.94           H  
ATOM    493  HA  ARG    86      47.943 -33.636  24.497  1.00 98.28           H  
ATOM    494  HB2 ARG    86      49.145 -35.284  23.400  1.00  0.00           H  
ATOM    495  HB3 ARG    86      50.625 -34.762  24.262  1.00  0.00           H  
ATOM    496  HG2 ARG    86      49.667 -35.602  26.399  1.00  0.00           H  
ATOM    497  HG3 ARG    86      48.199 -36.119  25.544  1.00  0.00           H  
ATOM    498  HD2 ARG    86      49.545 -37.692  24.178  1.00  0.00           H  
ATOM    499  HD3 ARG    86      51.018 -37.172  25.035  1.00  0.00           H  
ATOM    500  HE  ARG    86      49.099 -37.965  26.964  1.00  0.00           H  
ATOM    501 HH11 ARG    86      51.069 -41.025  25.433  1.00  0.00           H  
ATOM    502 HH12 ARG    86      51.034 -39.506  24.573  1.00  0.00           H  
ATOM    503 HH21 ARG    86      49.157 -39.860  28.012  1.00  0.00           H  
ATOM    504 HH22 ARG    86      50.026 -41.205  27.334  1.00  0.00           H  
ATOM    505  N   TYR    87      50.493 -32.163  25.966  1.00 98.79           N  
ATOM    506  CA  TYR    87      51.045 -31.814  27.282  1.00 99.63           C  
ATOM    507  C   TYR    87      51.035 -30.300  27.577  1.00103.33           C  
ATOM    508  O   TYR    87      50.666 -29.932  28.696  1.00104.85           O  
ATOM    509  CB  TYR    87      52.496 -32.320  27.409  1.00100.54           C  
ATOM    510  CG  TYR    87      52.631 -33.823  27.259  1.00103.91           C  
ATOM    511  CD1 TYR    87      52.532 -34.668  28.360  1.00108.29           C  
ATOM    512  CD2 TYR    87      52.847 -34.402  26.010  1.00103.60           C  
ATOM    513  CE1 TYR    87      52.631 -36.052  28.223  1.00110.08           C  
ATOM    514  CE2 TYR    87      52.937 -35.785  25.860  1.00105.44           C  
ATOM    515  CZ  TYR    87      52.836 -36.604  26.969  1.00115.19           C  
ATOM    516  OH  TYR    87      52.942 -37.966  26.821  1.00118.43           O  
ATOM    517  H   TYR    87      50.802 -31.681  25.134  1.00 98.79           H  
ATOM    518  HA  TYR    87      50.392 -32.301  28.006  1.00 99.63           H  
ATOM    519  HB2 TYR    87      52.874 -32.038  28.392  1.00100.54           H  
ATOM    520  HB3 TYR    87      53.098 -31.840  26.638  1.00100.54           H  
ATOM    521  HD1 TYR    87      52.374 -34.243  29.340  1.00108.29           H  
ATOM    522  HD2 TYR    87      52.943 -33.767  25.142  1.00103.60           H  
ATOM    523  HE1 TYR    87      52.547 -36.691  29.089  1.00110.08           H  
ATOM    524  HE2 TYR    87      53.087 -36.214  24.881  1.00105.44           H  
ATOM    525  HH  TYR    87      53.084 -38.266  25.920  1.00118.43           H  
ATOM    526  N   THR    88      51.480 -29.438  26.639  1.00 97.49           N  
ATOM    527  CA  THR    88      51.588 -28.004  26.936  1.00 96.46           C  
ATOM    528  C   THR    88      50.235 -27.281  26.752  1.00101.60           C  
ATOM    529  O   THR    88      50.016 -26.259  27.405  1.00101.76           O  
ATOM    530  CB  THR    88      52.661 -27.326  26.069  1.00100.37           C  
ATOM    531  OG1 THR    88      52.186 -27.135  24.740  1.00 99.00           O  
ATOM    532  CG2 THR    88      54.008 -28.058  26.096  1.00 97.29           C  
ATOM    533  H   THR    88      51.741 -29.781  25.727  1.00 97.49           H  
ATOM    534  HA  THR    88      51.884 -27.924  27.982  1.00 96.46           H  
ATOM    535  HB  THR    88      52.850 -26.346  26.509  1.00100.37           H  
ATOM    536 HG21 THR    88      54.354 -28.144  27.126  1.00 97.29           H  
ATOM    537 HG22 THR    88      53.888 -29.053  25.668  1.00 97.29           H  
ATOM    538 HG23 THR    88      54.739 -27.497  25.514  1.00 97.29           H  
ATOM    539  HG1 THR    88      52.023 -28.002  24.364  1.00 99.00           H  
ATOM    540  N   LYS    89      49.337 -27.813  25.883  1.00 98.93           N  
ATOM    541  CA  LYS    89      48.021 -27.215  25.545  1.00 99.58           C  
ATOM    542  C   LYS    89      48.055 -25.796  24.918  1.00102.42           C  
ATOM    543  O   LYS    89      47.007 -25.138  24.919  1.00102.22           O  
ATOM    544  CB  LYS    89      47.060 -27.341  26.762  1.00  0.00           C  
ATOM    545  CG  LYS    89      46.152 -28.576  26.735  1.00  0.00           C  
ATOM    546  CD  LYS    89      46.905 -29.911  26.737  1.00  0.00           C  
ATOM    547  CE  LYS    89      45.875 -31.047  26.749  1.00  0.00           C  
ATOM    548  NZ  LYS    89      46.462 -32.310  26.256  1.00  0.00           N1+
ATOM    549  H   LYS    89      49.630 -28.633  25.373  1.00 98.93           H  
ATOM    550  HA  LYS    89      47.600 -27.816  24.738  1.00 99.58           H  
ATOM    551  HB2 LYS    89      47.625 -27.346  27.694  1.00  0.00           H  
ATOM    552  HB3 LYS    89      46.396 -26.478  26.813  1.00  0.00           H  
ATOM    553  HG2 LYS    89      45.500 -28.539  27.610  1.00  0.00           H  
ATOM    554  HG3 LYS    89      45.523 -28.524  25.844  1.00  0.00           H  
ATOM    555  HD2 LYS    89      47.514 -29.971  25.836  1.00  0.00           H  
ATOM    556  HD3 LYS    89      47.550 -29.981  27.615  1.00  0.00           H  
ATOM    557  HE2 LYS    89      45.486 -31.168  27.765  1.00  0.00           H  
ATOM    558  HE3 LYS    89      45.044 -30.763  26.098  1.00  0.00           H  
ATOM    559  HZ1 LYS    89      46.798 -32.152  25.305  1.00  0.00           H  
ATOM    560  HZ2 LYS    89      47.240 -32.613  26.836  1.00  0.00           H  
ATOM    561  HZ3 LYS    89      45.769 -33.044  26.238  1.00  0.00           H  
ATOM    562  N   MET    90      49.214 -25.350  24.449  1.00 97.73           N  
ATOM    563  CA  MET    90      49.408 -24.062  23.731  1.00 96.30           C  
ATOM    564  C   MET    90      48.716 -22.800  24.316  1.00 99.89           C  
ATOM    565  O   MET    90      48.381 -21.874  23.578  1.00 99.07           O  
ATOM    566  CB  MET    90      49.216 -24.229  22.212  1.00 97.75           C  
ATOM    567  CG  MET    90      47.790 -24.563  21.768  1.00102.81           C  
ATOM    568  SD  MET    90      47.643 -24.713  19.968  1.00106.10           S  
ATOM    569  CE  MET    90      45.927 -25.278  19.845  1.00104.79           C  
ATOM    570  H   MET    90      50.017 -25.961  24.485  1.00 97.73           H  
ATOM    571  HA  MET    90      50.466 -23.843  23.845  1.00 96.30           H  
ATOM    572  HB2 MET    90      49.874 -25.022  21.861  1.00 97.75           H  
ATOM    573  HB3 MET    90      49.529 -23.311  21.713  1.00 97.75           H  
ATOM    574  HG2 MET    90      47.112 -23.782  22.112  1.00102.81           H  
ATOM    575  HG3 MET    90      47.488 -25.509  22.216  1.00102.81           H  
ATOM    576  HE1 MET    90      45.813 -26.223  20.377  1.00104.79           H  
ATOM    577  HE2 MET    90      45.262 -24.533  20.281  1.00104.79           H  
ATOM    578  HE3 MET    90      45.670 -25.424  18.795  1.00104.79           H  
ATOM    579  N   LYS    91      48.600 -22.744  25.637  1.00 96.49           N  
ATOM    580  CA  LYS    91      47.944 -21.629  26.365  1.00 96.14           C  
ATOM    581  C   LYS    91      48.698 -20.285  26.249  1.00 96.62           C  
ATOM    582  O   LYS    91      48.115 -19.200  26.254  1.00 96.30           O  
ATOM    583  CB  LYS    91      47.797 -22.040  27.846  1.00100.43           C  
ATOM    584  CG  LYS    91      47.069 -23.389  28.046  1.00113.29           C  
ATOM    585  CD  LYS    91      46.915 -23.780  29.526  1.00123.40           C  
ATOM    586  CE  LYS    91      48.233 -24.147  30.233  1.00131.90           C  
ATOM    587  NZ  LYS    91      48.766 -25.477  29.823  1.00139.57           N1+
ATOM    588  H   LYS    91      48.863 -23.546  26.193  1.00 96.49           H  
ATOM    589  HA  LYS    91      46.951 -21.465  25.939  1.00 96.14           H  
ATOM    590  HB2 LYS    91      47.238 -21.260  28.366  1.00100.43           H  
ATOM    591  HB3 LYS    91      48.790 -22.101  28.293  1.00100.43           H  
ATOM    592  HG2 LYS    91      47.605 -24.190  27.538  1.00113.29           H  
ATOM    593  HG3 LYS    91      46.075 -23.312  27.604  1.00113.29           H  
ATOM    594  HD2 LYS    91      46.223 -24.621  29.597  1.00123.40           H  
ATOM    595  HD3 LYS    91      46.458 -22.942  30.055  1.00123.40           H  
ATOM    596  HE2 LYS    91      48.040 -24.157  31.310  1.00131.90           H  
ATOM    597  HE3 LYS    91      48.972 -23.363  30.041  1.00131.90           H  
ATOM    598  HZ1 LYS    91      48.092 -26.205  30.017  1.00139.57           H  
ATOM    599  HZ2 LYS    91      49.002 -25.512  28.833  1.00139.57           H  
ATOM    600  HZ3 LYS    91      49.615 -25.694  30.331  1.00139.57           H  
ATOM    601  N   THR    92      50.043 -20.403  26.157  1.00 90.43           N  
ATOM    602  CA  THR    92      50.984 -19.278  26.068  1.00 88.13           C  
ATOM    603  C   THR    92      51.243 -18.920  24.600  1.00 88.52           C  
ATOM    604  O   THR    92      51.105 -19.776  23.725  1.00 87.59           O  
ATOM    605  CB  THR    92      52.314 -19.616  26.786  1.00 94.19           C  
ATOM    606  OG1 THR    92      52.952 -20.718  26.135  1.00 91.86           O  
ATOM    607  CG2 THR    92      52.131 -19.916  28.270  1.00 94.66           C  
ATOM    608  H   THR    92      50.429 -21.334  26.166  1.00 90.43           H  
ATOM    609  HA  THR    92      50.541 -18.417  26.566  1.00 88.13           H  
ATOM    610  HB  THR    92      52.943 -18.729  26.723  1.00 94.19           H  
ATOM    611 HG21 THR    92      51.653 -19.065  28.755  1.00 94.66           H  
ATOM    612 HG22 THR    92      51.504 -20.800  28.387  1.00 94.66           H  
ATOM    613 HG23 THR    92      53.104 -20.098  28.726  1.00 94.66           H  
ATOM    614  HG1 THR    92      52.369 -21.478  26.211  1.00 91.86           H  
ATOM    615  N   ALA    93      51.652 -17.664  24.343  1.00 82.76           N  
ATOM    616  CA  ALA    93      51.969 -17.154  23.005  1.00 80.29           C  
ATOM    617  C   ALA    93      53.205 -17.845  22.424  1.00 82.14           C  
ATOM    618  O   ALA    93      53.267 -18.064  21.211  1.00 81.14           O  
ATOM    619  CB  ALA    93      52.196 -15.653  23.067  1.00 80.54           C  
ATOM    620  H   ALA    93      51.747 -17.030  25.123  1.00 82.76           H  
ATOM    621  HA  ALA    93      51.123 -17.370  22.354  1.00 80.29           H  
ATOM    622  HB1 ALA    93      51.303 -15.166  23.456  1.00 80.54           H  
ATOM    623  HB2 ALA    93      53.042 -15.438  23.719  1.00 80.54           H  
ATOM    624  HB3 ALA    93      52.405 -15.277  22.064  1.00 80.54           H  
ATOM    625  N   THR    94      54.174 -18.202  23.292  1.00 77.99           N  
ATOM    626  CA  THR    94      55.433 -18.866  22.941  1.00 76.74           C  
ATOM    627  C   THR    94      55.140 -20.188  22.203  1.00 78.64           C  
ATOM    628  O   THR    94      55.550 -20.338  21.051  1.00 77.23           O  
ATOM    629  CB  THR    94      56.267 -19.100  24.215  1.00 89.80           C  
ATOM    630  OG1 THR    94      56.438 -17.858  24.907  1.00 91.87           O  
ATOM    631  CG2 THR    94      57.625 -19.734  23.926  1.00 89.04           C  
ATOM    632  H   THR    94      54.020 -17.994  24.268  1.00 77.99           H  
ATOM    633  HA  THR    94      56.014 -18.234  22.268  1.00 76.74           H  
ATOM    634  HB  THR    94      55.721 -19.805  24.841  1.00 89.80           H  
ATOM    635 HG21 THR    94      57.480 -20.683  23.406  1.00 89.04           H  
ATOM    636 HG22 THR    94      58.214 -19.065  23.301  1.00 89.04           H  
ATOM    637 HG23 THR    94      58.152 -19.912  24.863  1.00 89.04           H  
ATOM    638  HG1 THR    94      56.922 -17.265  24.327  1.00 91.87           H  
ATOM    639  N   ASN    95      54.380 -21.100  22.850  1.00 74.76           N  
ATOM    640  CA  ASN    95      53.994 -22.413  22.317  1.00 74.00           C  
ATOM    641  C   ASN    95      53.162 -22.304  21.037  1.00 74.74           C  
ATOM    642  O   ASN    95      53.250 -23.191  20.190  1.00 73.30           O  
ATOM    643  CB  ASN    95      53.199 -23.197  23.355  1.00 78.09           C  
ATOM    644  CG  ASN    95      53.973 -23.603  24.580  1.00108.32           C  
ATOM    645  OD1 ASN    95      55.209 -23.701  24.577  1.00104.99           O  
ATOM    646  ND2 ASN    95      53.244 -23.956  25.627  1.00102.46           N  
ATOM    647  H   ASN    95      54.051 -20.860  23.775  1.00 74.76           H  
ATOM    648  HA  ASN    95      54.921 -22.934  22.079  1.00 74.00           H  
ATOM    649  HB2 ASN    95      52.823 -24.102  22.877  1.00 78.09           H  
ATOM    650  HB3 ASN    95      52.360 -22.579  23.673  1.00 78.09           H  
ATOM    651 HD21 ASN    95      53.693 -24.319  26.456  1.00102.46           H  
ATOM    652 HD22 ASN    95      52.238 -23.863  25.596  1.00102.46           H  
ATOM    653  N   ILE    96      52.352 -21.233  20.905  1.00 70.44           N  
ATOM    654  CA  ILE    96      51.533 -20.980  19.717  1.00 69.20           C  
ATOM    655  C   ILE    96      52.484 -20.840  18.506  1.00 71.68           C  
ATOM    656  O   ILE    96      52.282 -21.525  17.503  1.00 71.08           O  
ATOM    657  CB  ILE    96      50.609 -19.748  19.915  1.00 72.18           C  
ATOM    658  CG1 ILE    96      49.537 -20.066  20.988  1.00 73.60           C  
ATOM    659  CG2 ILE    96      49.938 -19.350  18.591  1.00 72.91           C  
ATOM    660  CD1 ILE    96      48.661 -18.913  21.431  1.00 78.94           C  
ATOM    661  H   ILE    96      52.308 -20.571  21.666  1.00 70.44           H  
ATOM    662  HA  ILE    96      50.855 -21.814  19.535  1.00 69.20           H  
ATOM    663  HB  ILE    96      51.216 -18.907  20.252  1.00 72.18           H  
ATOM    664 HG12 ILE    96      50.054 -20.447  21.868  1.00 73.60           H  
ATOM    665 HG13 ILE    96      48.887 -20.840  20.585  1.00 73.60           H  
ATOM    666 HG21 ILE    96      50.703 -19.118  17.850  1.00 72.91           H  
ATOM    667 HG22 ILE    96      49.324 -20.175  18.233  1.00 72.91           H  
ATOM    668 HG23 ILE    96      49.310 -18.473  18.752  1.00 72.91           H  
ATOM    669 HD11 ILE    96      49.285 -18.120  21.839  1.00 78.94           H  
ATOM    670 HD12 ILE    96      48.102 -18.533  20.576  1.00 78.94           H  
ATOM    671 HD13 ILE    96      47.964 -19.259  22.195  1.00 78.94           H  
ATOM    672  N   TYR    97      53.565 -20.045  18.644  1.00 67.52           N  
ATOM    673  CA  TYR    97      54.564 -19.907  17.586  1.00 66.35           C  
ATOM    674  C   TYR    97      55.235 -21.243  17.274  1.00 69.25           C  
ATOM    675  O   TYR    97      55.311 -21.622  16.102  1.00 68.00           O  
ATOM    676  CB  TYR    97      55.637 -18.877  17.955  1.00 67.69           C  
ATOM    677  CG  TYR    97      55.231 -17.433  17.779  1.00 70.12           C  
ATOM    678  CD1 TYR    97      55.211 -16.843  16.515  1.00 71.37           C  
ATOM    679  CD2 TYR    97      55.027 -16.610  18.883  1.00 71.86           C  
ATOM    680  CE1 TYR    97      54.899 -15.495  16.351  1.00 72.64           C  
ATOM    681  CE2 TYR    97      54.720 -15.258  18.731  1.00 73.12           C  
ATOM    682  CZ  TYR    97      54.663 -14.702  17.463  1.00 81.06           C  
ATOM    683  OH  TYR    97      54.370 -13.366  17.313  1.00 82.46           O  
ATOM    684  H   TYR    97      53.689 -19.530  19.503  1.00 67.52           H  
ATOM    685  HA  TYR    97      54.031 -19.561  16.700  1.00 66.35           H  
ATOM    686  HB2 TYR    97      56.510 -19.062  17.327  1.00 67.69           H  
ATOM    687  HB3 TYR    97      55.904 -19.028  19.000  1.00 67.69           H  
ATOM    688  HD1 TYR    97      55.444 -17.442  15.648  1.00 71.37           H  
ATOM    689  HD2 TYR    97      55.111 -17.026  19.876  1.00 71.86           H  
ATOM    690  HE1 TYR    97      54.842 -15.069  15.360  1.00 72.64           H  
ATOM    691  HE2 TYR    97      54.526 -14.646  19.600  1.00 73.12           H  
ATOM    692  HH  TYR    97      54.217 -12.889  18.132  1.00 82.46           H  
ATOM    693  N   ILE    98      55.695 -21.961  18.333  1.00 65.99           N  
ATOM    694  CA  ILE    98      56.408 -23.250  18.254  1.00 65.32           C  
ATOM    695  C   ILE    98      55.560 -24.270  17.487  1.00 68.17           C  
ATOM    696  O   ILE    98      56.109 -24.989  16.649  1.00 67.58           O  
ATOM    697  CB  ILE    98      56.775 -23.784  19.671  1.00 69.31           C  
ATOM    698  CG1 ILE    98      57.554 -22.718  20.479  1.00 70.18           C  
ATOM    699  CG2 ILE    98      57.585 -25.078  19.573  1.00 69.61           C  
ATOM    700  CD1 ILE    98      57.803 -23.057  21.990  1.00 83.40           C  
ATOM    701  H   ILE    98      55.535 -21.578  19.254  1.00 65.99           H  
ATOM    702  HA  ILE    98      57.343 -23.091  17.717  1.00 65.32           H  
ATOM    703  HB  ILE    98      55.846 -23.998  20.199  1.00 69.31           H  
ATOM    704 HG12 ILE    98      56.991 -21.786  20.432  1.00 70.18           H  
ATOM    705 HG13 ILE    98      58.525 -22.581  20.002  1.00 70.18           H  
ATOM    706 HG21 ILE    98      57.010 -25.826  19.025  1.00 69.61           H  
ATOM    707 HG22 ILE    98      58.521 -24.885  19.047  1.00 69.61           H  
ATOM    708 HG23 ILE    98      57.801 -25.449  20.574  1.00 69.61           H  
ATOM    709 HD11 ILE    98      56.846 -23.199  22.491  1.00 83.40           H  
ATOM    710 HD12 ILE    98      58.395 -23.968  22.065  1.00 83.40           H  
ATOM    711 HD13 ILE    98      58.342 -22.235  22.461  1.00 83.40           H  
ATOM    712  N   PHE    99      54.235 -24.306  17.741  1.00 64.49           N  
ATOM    713  CA  PHE    99      53.320 -25.227  17.071  1.00 64.52           C  
ATOM    714  C   PHE    99      53.190 -24.889  15.586  1.00 66.99           C  
ATOM    715  O   PHE    99      53.346 -25.780  14.750  1.00 65.65           O  
ATOM    716  CB  PHE    99      51.931 -25.206  17.738  1.00 67.83           C  
ATOM    717  CG  PHE    99      50.926 -26.148  17.110  1.00 70.61           C  
ATOM    718  CD1 PHE    99      50.888 -27.491  17.470  1.00 74.96           C  
ATOM    719  CD2 PHE    99      50.005 -25.689  16.177  1.00 73.00           C  
ATOM    720  CE1 PHE    99      49.971 -28.366  16.877  1.00 76.44           C  
ATOM    721  CE2 PHE    99      49.090 -26.567  15.581  1.00 76.68           C  
ATOM    722  CZ  PHE    99      49.072 -27.895  15.943  1.00 75.52           C  
ATOM    723  H   PHE    99      53.858 -23.665  18.424  1.00 64.49           H  
ATOM    724  HA  PHE    99      53.737 -26.230  17.163  1.00 64.52           H  
ATOM    725  HB2 PHE    99      51.536 -24.192  17.674  1.00 67.83           H  
ATOM    726  HB3 PHE    99      52.051 -25.483  18.786  1.00 67.83           H  
ATOM    727  HD1 PHE    99      51.575 -27.864  18.215  1.00 74.96           H  
ATOM    728  HD2 PHE    99      49.993 -24.643  15.909  1.00 73.00           H  
ATOM    729  HE1 PHE    99      49.966 -29.410  17.153  1.00 76.44           H  
ATOM    730  HE2 PHE    99      48.398 -26.201  14.837  1.00 76.68           H  
ATOM    731  HZ  PHE    99      48.356 -28.569  15.497  1.00 75.52           H  
ATOM    732  N   ASN   100      52.884 -23.612  15.262  1.00 63.35           N  
ATOM    733  CA  ASN   100      52.663 -23.150  13.890  1.00 62.56           C  
ATOM    734  C   ASN   100      53.943 -23.282  13.046  1.00 66.57           C  
ATOM    735  O   ASN   100      53.838 -23.580  11.849  1.00 65.57           O  
ATOM    736  CB  ASN   100      52.163 -21.723  13.880  1.00 61.61           C  
ATOM    737  CG  ASN   100      50.794 -21.577  14.521  1.00 87.12           C  
ATOM    738  OD1 ASN   100      49.816 -22.257  14.167  1.00 81.49           O  
ATOM    739  ND2 ASN   100      50.678 -20.666  15.464  1.00 79.47           N  
ATOM    740  H   ASN   100      52.805 -22.937  16.009  1.00 63.35           H  
ATOM    741  HA  ASN   100      51.899 -23.786  13.441  1.00 62.56           H  
ATOM    742  HB2 ASN   100      52.102 -21.382  12.846  1.00 61.61           H  
ATOM    743  HB3 ASN   100      52.871 -21.100  14.428  1.00 61.61           H  
ATOM    744 HD21 ASN   100      49.786 -20.513  15.912  1.00 79.47           H  
ATOM    745 HD22 ASN   100      51.482 -20.122  15.742  1.00 79.47           H  
ATOM    746  N   LEU   101      55.136 -23.125  13.664  1.00 63.83           N  
ATOM    747  CA  LEU   101      56.409 -23.338  12.968  1.00 63.40           C  
ATOM    748  C   LEU   101      56.578 -24.824  12.663  1.00 69.96           C  
ATOM    749  O   LEU   101      56.902 -25.179  11.527  1.00 70.60           O  
ATOM    750  CB  LEU   101      57.609 -22.811  13.791  1.00 63.13           C  
ATOM    751  CG  LEU   101      59.018 -22.980  13.164  1.00 66.87           C  
ATOM    752  CD1 LEU   101      59.205 -22.077  11.951  1.00 66.58           C  
ATOM    753  CD2 LEU   101      60.109 -22.675  14.169  1.00 67.81           C  
ATOM    754  H   LEU   101      55.150 -22.852  14.636  1.00 63.83           H  
ATOM    755  HA  LEU   101      56.390 -22.775  12.036  1.00 63.40           H  
ATOM    756  HB2 LEU   101      57.609 -23.335  14.746  1.00 63.13           H  
ATOM    757  HB3 LEU   101      57.451 -21.746  13.960  1.00 63.13           H  
ATOM    758  HG  LEU   101      59.092 -24.022  12.851  1.00 66.87           H  
ATOM    759 HD11 LEU   101      58.431 -22.293  11.213  1.00 66.58           H  
ATOM    760 HD12 LEU   101      59.129 -21.034  12.259  1.00 66.58           H  
ATOM    761 HD13 LEU   101      60.186 -22.256  11.512  1.00 66.58           H  
ATOM    762 HD21 LEU   101      60.035 -21.633  14.482  1.00 67.81           H  
ATOM    763 HD22 LEU   101      59.996 -23.325  15.037  1.00 67.81           H  
ATOM    764 HD23 LEU   101      61.083 -22.847  13.710  1.00 67.81           H  
ATOM    765  N   ALA   102      56.334 -25.694  13.678  1.00 67.14           N  
ATOM    766  CA  ALA   102      56.428 -27.150  13.560  1.00 67.29           C  
ATOM    767  C   ALA   102      55.455 -27.682  12.501  1.00 70.83           C  
ATOM    768  O   ALA   102      55.843 -28.531  11.708  1.00 70.33           O  
ATOM    769  CB  ALA   102      56.147 -27.803  14.899  1.00 69.16           C  
ATOM    770  H   ALA   102      56.069 -25.310  14.575  1.00 67.14           H  
ATOM    771  HA  ALA   102      57.441 -27.400  13.245  1.00 67.29           H  
ATOM    772  HB1 ALA   102      56.859 -27.438  15.639  1.00 69.16           H  
ATOM    773  HB2 ALA   102      55.133 -27.559  15.220  1.00 69.16           H  
ATOM    774  HB3 ALA   102      56.246 -28.885  14.804  1.00 69.16           H  
ATOM    775  N   LEU   103      54.217 -27.141  12.461  1.00 67.34           N  
ATOM    776  CA  LEU   103      53.172 -27.517  11.502  1.00 66.97           C  
ATOM    777  C   LEU   103      53.575 -27.122  10.076  1.00 68.42           C  
ATOM    778  O   LEU   103      53.375 -27.913   9.155  1.00 67.97           O  
ATOM    779  CB  LEU   103      51.833 -26.850  11.892  1.00 67.75           C  
ATOM    780  CG  LEU   103      50.586 -27.148  11.038  1.00 72.81           C  
ATOM    781  CD1 LEU   103      50.228 -28.626  11.056  1.00 73.58           C  
ATOM    782  CD2 LEU   103      49.401 -26.352  11.537  1.00 76.34           C  
ATOM    783  H   LEU   103      53.996 -26.426  13.140  1.00 67.34           H  
ATOM    784  HA  LEU   103      53.046 -28.599  11.528  1.00 66.97           H  
ATOM    785  HB2 LEU   103      51.991 -25.772  11.865  1.00 67.75           H  
ATOM    786  HB3 LEU   103      51.606 -27.158  12.912  1.00 67.75           H  
ATOM    787  HG  LEU   103      50.826 -26.859  10.014  1.00 72.81           H  
ATOM    788 HD11 LEU   103      51.076 -29.210  10.695  1.00 73.58           H  
ATOM    789 HD12 LEU   103      49.987 -28.929  12.075  1.00 73.58           H  
ATOM    790 HD13 LEU   103      49.366 -28.799  10.412  1.00 73.58           H  
ATOM    791 HD21 LEU   103      49.170 -26.647  12.560  1.00 76.34           H  
ATOM    792 HD22 LEU   103      49.640 -25.288  11.511  1.00 76.34           H  
ATOM    793 HD23 LEU   103      48.538 -26.547  10.899  1.00 76.34           H  
ATOM    794  N   ALA   104      54.160 -25.916   9.900  1.00 63.64           N  
ATOM    795  CA  ALA   104      54.616 -25.423   8.595  1.00 62.55           C  
ATOM    796  C   ALA   104      55.797 -26.245   8.082  1.00 65.01           C  
ATOM    797  O   ALA   104      55.823 -26.601   6.904  1.00 65.03           O  
ATOM    798  CB  ALA   104      55.004 -23.954   8.689  1.00 62.73           C  
ATOM    799  H   ALA   104      54.289 -25.325  10.708  1.00 63.64           H  
ATOM    800  HA  ALA   104      53.792 -25.527   7.888  1.00 62.55           H  
ATOM    801  HB1 ALA   104      54.149 -23.374   9.033  1.00 62.73           H  
ATOM    802  HB2 ALA   104      55.828 -23.839   9.393  1.00 62.73           H  
ATOM    803  HB3 ALA   104      55.314 -23.596   7.706  1.00 62.73           H  
ATOM    804  N   ASP   105      56.751 -26.576   8.967  1.00 60.45           N  
ATOM    805  CA  ASP   105      57.925 -27.372   8.618  1.00 60.17           C  
ATOM    806  C   ASP   105      57.556 -28.845   8.388  1.00 64.06           C  
ATOM    807  O   ASP   105      58.269 -29.553   7.673  1.00 63.19           O  
ATOM    808  CB  ASP   105      58.988 -27.264   9.709  1.00 62.61           C  
ATOM    809  CG  ASP   105      59.573 -25.879   9.920  1.00 77.16           C  
ATOM    810  OD1 ASP   105      59.757 -25.152   8.918  1.00 78.48           O  
ATOM    811  OD2 ASP   105      59.955 -25.569  11.068  1.00 82.42           O1-
ATOM    812  H   ASP   105      56.652 -26.261   9.922  1.00 60.45           H  
ATOM    813  HA  ASP   105      58.328 -26.972   7.687  1.00 60.17           H  
ATOM    814  HB2 ASP   105      59.805 -27.937   9.449  1.00 62.61           H  
ATOM    815  HB3 ASP   105      58.538 -27.586  10.648  1.00 62.61           H  
ATOM    816  N   ALA   106      56.456 -29.308   8.996  1.00 61.34           N  
ATOM    817  CA  ALA   106      55.984 -30.675   8.821  1.00 61.91           C  
ATOM    818  C   ALA   106      55.355 -30.865   7.441  1.00 66.92           C  
ATOM    819  O   ALA   106      55.436 -31.954   6.871  1.00 67.35           O  
ATOM    820  CB  ALA   106      54.978 -31.026   9.903  1.00 63.51           C  
ATOM    821  H   ALA   106      55.934 -28.686   9.597  1.00 61.34           H  
ATOM    822  HA  ALA   106      56.842 -31.342   8.901  1.00 61.91           H  
ATOM    823  HB1 ALA   106      55.443 -30.910  10.881  1.00 63.51           H  
ATOM    824  HB2 ALA   106      54.118 -30.362   9.828  1.00 63.51           H  
ATOM    825  HB3 ALA   106      54.653 -32.058   9.775  1.00 63.51           H  
ATOM    826  N   LEU   107      54.721 -29.804   6.911  1.00 63.12           N  
ATOM    827  CA  LEU   107      54.027 -29.841   5.629  1.00 62.94           C  
ATOM    828  C   LEU   107      54.960 -29.502   4.477  1.00 66.93           C  
ATOM    829  O   LEU   107      54.622 -29.818   3.335  1.00 67.28           O  
ATOM    830  CB  LEU   107      52.835 -28.874   5.630  1.00 63.10           C  
ATOM    831  CG  LEU   107      51.689 -29.232   6.582  1.00 68.37           C  
ATOM    832  CD1 LEU   107      50.775 -28.063   6.807  1.00 68.62           C  
ATOM    833  CD2 LEU   107      50.936 -30.464   6.116  1.00 71.87           C  
ATOM    834  H   LEU   107      54.725 -28.937   7.427  1.00 63.12           H  
ATOM    835  HA  LEU   107      53.663 -30.860   5.485  1.00 62.94           H  
ATOM    836  HB2 LEU   107      52.431 -28.836   4.619  1.00 63.10           H  
ATOM    837  HB3 LEU   107      53.207 -27.888   5.910  1.00 63.10           H  
ATOM    838  HG  LEU   107      52.134 -29.480   7.547  1.00 68.37           H  
ATOM    839 HD11 LEU   107      51.349 -27.223   7.195  1.00 68.62           H  
ATOM    840 HD12 LEU   107      50.308 -27.781   5.864  1.00 68.62           H  
ATOM    841 HD13 LEU   107      50.003 -28.338   7.526  1.00 68.62           H  
ATOM    842 HD21 LEU   107      50.473 -30.263   5.151  1.00 71.87           H  
ATOM    843 HD22 LEU   107      51.630 -31.299   6.020  1.00 71.87           H  
ATOM    844 HD23 LEU   107      50.164 -30.716   6.845  1.00 71.87           H  
ATOM    845  N   VAL   108      56.126 -28.873   4.747  1.00 62.91           N  
ATOM    846  CA  VAL   108      57.064 -28.565   3.661  1.00 62.67           C  
ATOM    847  C   VAL   108      57.857 -29.815   3.316  1.00 67.17           C  
ATOM    848  O   VAL   108      58.155 -30.016   2.142  1.00 66.57           O  
ATOM    849  CB  VAL   108      58.020 -27.377   3.906  1.00 66.16           C  
ATOM    850  CG1 VAL   108      57.294 -26.049   3.841  1.00 66.17           C  
ATOM    851  CG2 VAL   108      58.793 -27.517   5.197  1.00 65.73           C  
ATOM    852  H   VAL   108      56.351 -28.615   5.698  1.00 62.91           H  
ATOM    853  HA  VAL   108      56.441 -28.240   2.828  1.00 62.67           H  
ATOM    854  HB  VAL   108      58.750 -27.396   3.095  1.00 66.16           H  
ATOM    855 HG11 VAL   108      56.792 -25.956   2.878  1.00 66.17           H  
ATOM    856 HG12 VAL   108      56.556 -26.001   4.642  1.00 66.17           H  
ATOM    857 HG13 VAL   108      58.011 -25.237   3.958  1.00 66.17           H  
ATOM    858 HG21 VAL   108      58.100 -27.503   6.039  1.00 65.73           H  
ATOM    859 HG22 VAL   108      59.341 -28.459   5.193  1.00 65.73           H  
ATOM    860 HG23 VAL   108      59.496 -26.690   5.293  1.00 65.73           H  
ATOM    861  N   THR   109      58.167 -30.678   4.322  1.00 64.36           N  
ATOM    862  CA  THR   109      58.923 -31.919   4.089  1.00 64.36           C  
ATOM    863  C   THR   109      58.053 -32.926   3.331  1.00 67.56           C  
ATOM    864  O   THR   109      58.592 -33.796   2.662  1.00 67.62           O  
ATOM    865  CB  THR   109      59.439 -32.520   5.404  1.00 75.63           C  
ATOM    866  OG1 THR   109      58.332 -32.845   6.239  1.00 78.92           O  
ATOM    867  CG2 THR   109      60.415 -31.591   6.142  1.00 74.25           C  
ATOM    868  H   THR   109      57.867 -30.459   5.260  1.00 64.36           H  
ATOM    869  HA  THR   109      59.796 -31.677   3.484  1.00 64.36           H  
ATOM    870  HB  THR   109      60.002 -33.421   5.157  1.00 75.63           H  
ATOM    871 HG21 THR   109      61.259 -31.360   5.491  1.00 74.25           H  
ATOM    872 HG22 THR   109      59.903 -30.669   6.414  1.00 74.25           H  
ATOM    873 HG23 THR   109      60.775 -32.086   7.043  1.00 74.25           H  
ATOM    874  HG1 THR   109      57.866 -32.027   6.431  1.00 78.92           H  
ATOM    875  N   THR   110      56.716 -32.774   3.397  1.00 63.37           N  
ATOM    876  CA  THR   110      55.730 -33.614   2.714  1.00 63.36           C  
ATOM    877  C   THR   110      55.955 -33.557   1.184  1.00 66.34           C  
ATOM    878  O   THR   110      55.796 -34.568   0.500  1.00 66.38           O  
ATOM    879  CB  THR   110      54.316 -33.135   3.103  1.00 72.41           C  
ATOM    880  OG1 THR   110      54.174 -33.219   4.520  1.00 71.94           O  
ATOM    881  CG2 THR   110      53.206 -33.930   2.431  1.00 73.55           C  
ATOM    882  H   THR   110      56.364 -32.017   3.965  1.00 63.37           H  
ATOM    883  HA  THR   110      55.840 -34.655   3.018  1.00 63.36           H  
ATOM    884  HB  THR   110      54.217 -32.106   2.757  1.00 72.41           H  
ATOM    885 HG21 THR   110      53.320 -33.872   1.349  1.00 73.55           H  
ATOM    886 HG22 THR   110      53.263 -34.972   2.747  1.00 73.55           H  
ATOM    887 HG23 THR   110      52.239 -33.516   2.718  1.00 73.55           H  
ATOM    888  HG1 THR   110      54.269 -34.143   4.767  1.00 71.94           H  
ATOM    889  N   THR   111      56.347 -32.382   0.668  1.00 62.04           N  
ATOM    890  CA  THR   111      56.581 -32.158  -0.765  1.00 61.35           C  
ATOM    891  C   THR   111      57.925 -32.748  -1.224  1.00 64.07           C  
ATOM    892  O   THR   111      58.086 -33.049  -2.402  1.00 62.95           O  
ATOM    893  CB  THR   111      56.553 -30.631  -1.087  1.00 65.48           C  
ATOM    894  OG1 THR   111      57.673 -29.960  -0.495  1.00 59.99           O  
ATOM    895  CG2 THR   111      55.245 -29.956  -0.686  1.00 63.38           C  
ATOM    896  H   THR   111      56.489 -31.609   1.301  1.00 62.04           H  
ATOM    897  HA  THR   111      55.781 -32.664  -1.304  1.00 61.35           H  
ATOM    898  HB  THR   111      56.624 -30.547  -2.171  1.00 65.48           H  
ATOM    899 HG21 THR   111      54.411 -30.463  -1.170  1.00 63.38           H  
ATOM    900 HG22 THR   111      55.124 -30.012   0.396  1.00 63.38           H  
ATOM    901 HG23 THR   111      55.266 -28.911  -0.995  1.00 63.38           H  
ATOM    902  HG1 THR   111      57.592 -30.045   0.458  1.00 59.99           H  
ATOM    903  N   MET   112      58.874 -32.904  -0.290  1.00 61.13           N  
ATOM    904  CA  MET   112      60.260 -33.306  -0.525  1.00 61.22           C  
ATOM    905  C   MET   112      60.366 -34.604  -1.418  1.00 66.05           C  
ATOM    906  O   MET   112      61.099 -34.533  -2.420  1.00 65.22           O  
ATOM    907  CB  MET   112      60.980 -33.520   0.814  1.00 63.45           C  
ATOM    908  CG  MET   112      62.461 -33.544   0.692  1.00 67.09           C  
ATOM    909  SD  MET   112      63.307 -33.528   2.282  1.00 71.43           S  
ATOM    910  CE  MET   112      64.941 -33.381   1.695  1.00 68.38           C  
ATOM    911  H   MET   112      58.607 -32.726   0.668  1.00 61.13           H  
ATOM    912  HA  MET   112      60.745 -32.498  -1.074  1.00 61.22           H  
ATOM    913  HB2 MET   112      60.653 -34.472   1.233  1.00 63.45           H  
ATOM    914  HB3 MET   112      60.702 -32.711   1.489  1.00 63.45           H  
ATOM    915  HG2 MET   112      62.775 -32.668   0.124  1.00 67.09           H  
ATOM    916  HG3 MET   112      62.751 -34.448   0.155  1.00 67.09           H  
ATOM    917  HE1 MET   112      65.179 -34.235   1.060  1.00 68.38           H  
ATOM    918  HE2 MET   112      65.038 -32.461   1.118  1.00 68.38           H  
ATOM    919  HE3 MET   112      65.630 -33.355   2.540  1.00 68.38           H  
ATOM    920  N   PRO   113      59.652 -35.752  -1.151  1.00 63.20           N  
ATOM    921  CA  PRO   113      59.802 -36.929  -2.035  1.00 63.67           C  
ATOM    922  C   PRO   113      59.519 -36.628  -3.511  1.00 68.02           C  
ATOM    923  O   PRO   113      60.095 -37.298  -4.368  1.00 68.71           O  
ATOM    924  CB  PRO   113      58.759 -37.911  -1.501  1.00 66.01           C  
ATOM    925  CG  PRO   113      58.579 -37.540  -0.108  1.00 69.95           C  
ATOM    926  CD  PRO   113      58.736 -36.054  -0.033  1.00 64.72           C  
ATOM    927  HA  PRO   113      60.826 -37.299  -2.017  1.00 63.67           H  
ATOM    928  HB2 PRO   113      59.119 -38.935  -1.582  1.00 66.01           H  
ATOM    929  HB3 PRO   113      57.820 -37.809  -2.048  1.00 66.01           H  
ATOM    930  HG2 PRO   113      59.333 -38.030   0.511  1.00 69.95           H  
ATOM    931  HG3 PRO   113      57.586 -37.832   0.233  1.00 69.95           H  
ATOM    932  HD2 PRO   113      57.777 -35.553  -0.168  1.00 64.72           H  
ATOM    933  HD3 PRO   113      59.171 -35.756   0.920  1.00 64.72           H  
ATOM    934  N   PHE   114      58.646 -35.629  -3.808  1.00 63.23           N  
ATOM    935  CA  PHE   114      58.314 -35.244  -5.182  1.00 62.65           C  
ATOM    936  C   PHE   114      59.542 -34.659  -5.872  1.00 65.97           C  
ATOM    937  O   PHE   114      59.801 -35.016  -7.013  1.00 65.52           O  
ATOM    938  CB  PHE   114      57.140 -34.252  -5.231  1.00 64.28           C  
ATOM    939  CG  PHE   114      55.826 -34.811  -4.732  1.00 66.31           C  
ATOM    940  CD1 PHE   114      55.488 -34.749  -3.383  1.00 68.98           C  
ATOM    941  CD2 PHE   114      54.912 -35.371  -5.616  1.00 69.10           C  
ATOM    942  CE1 PHE   114      54.268 -35.259  -2.925  1.00 70.48           C  
ATOM    943  CE2 PHE   114      53.699 -35.893  -5.156  1.00 72.55           C  
ATOM    944  CZ  PHE   114      53.381 -35.824  -3.815  1.00 70.30           C  
ATOM    945  H   PHE   114      58.206 -35.130  -3.047  1.00 63.23           H  
ATOM    946  HA  PHE   114      57.999 -36.142  -5.713  1.00 62.65           H  
ATOM    947  HB2 PHE   114      57.005 -33.934  -6.265  1.00 64.28           H  
ATOM    948  HB3 PHE   114      57.398 -33.389  -4.616  1.00 64.28           H  
ATOM    949  HD1 PHE   114      56.175 -34.300  -2.682  1.00 68.98           H  
ATOM    950  HD2 PHE   114      55.140 -35.402  -6.671  1.00 69.10           H  
ATOM    951  HE1 PHE   114      54.021 -35.210  -1.874  1.00 70.48           H  
ATOM    952  HE2 PHE   114      53.010 -36.349  -5.850  1.00 72.55           H  
ATOM    953  HZ  PHE   114      52.436 -36.213  -3.463  1.00 70.30           H  
ATOM    954  N   GLN   115      60.330 -33.814  -5.166  1.00 62.84           N  
ATOM    955  CA  GLN   115      61.582 -33.233  -5.699  1.00 62.53           C  
ATOM    956  C   GLN   115      62.585 -34.341  -6.030  1.00 67.76           C  
ATOM    957  O   GLN   115      63.178 -34.348  -7.112  1.00 67.60           O  
ATOM    958  CB  GLN   115      62.207 -32.240  -4.694  1.00 62.49           C  
ATOM    959  CG  GLN   115      61.378 -31.003  -4.336  1.00 61.83           C  
ATOM    960  CD  GLN   115      61.366 -29.890  -5.353  1.00 68.78           C  
ATOM    961  OE1 GLN   115      61.493 -30.100  -6.565  1.00 64.39           O  
ATOM    962  NE2 GLN   115      61.179 -28.660  -4.862  1.00 52.71           N  
ATOM    963  H   GLN   115      60.047 -33.566  -4.229  1.00 62.84           H  
ATOM    964  HA  GLN   115      61.337 -32.689  -6.610  1.00 62.53           H  
ATOM    965  HB2 GLN   115      63.150 -31.893  -5.118  1.00 62.49           H  
ATOM    966  HB3 GLN   115      62.402 -32.785  -3.770  1.00 62.49           H  
ATOM    967  HG2 GLN   115      61.772 -30.597  -3.404  1.00 61.83           H  
ATOM    968  HG3 GLN   115      60.349 -31.326  -4.184  1.00 61.83           H  
ATOM    969 HE21 GLN   115      61.079 -28.523  -3.866  1.00 52.71           H  
ATOM    970 HE22 GLN   115      61.138 -27.868  -5.487  1.00 52.71           H  
ATOM    971  N   SER   116      62.744 -35.292  -5.085  1.00 64.87           N  
ATOM    972  CA  SER   116      63.637 -36.445  -5.188  1.00 65.45           C  
ATOM    973  C   SER   116      63.341 -37.255  -6.470  1.00 70.78           C  
ATOM    974  O   SER   116      64.245 -37.478  -7.279  1.00 71.03           O  
ATOM    975  CB  SER   116      63.489 -37.328  -3.947  1.00 68.30           C  
ATOM    976  OG  SER   116      64.360 -38.448  -3.971  1.00 75.75           O  
ATOM    977  H   SER   116      62.201 -35.200  -4.238  1.00 64.87           H  
ATOM    978  HA  SER   116      64.665 -36.087  -5.248  1.00 65.45           H  
ATOM    979  HB2 SER   116      62.461 -37.686  -3.891  1.00 68.30           H  
ATOM    980  HB3 SER   116      63.714 -36.731  -3.063  1.00 68.30           H  
ATOM    981  HG  SER   116      64.149 -38.962  -4.753  1.00 75.75           H  
ATOM    982  N   THR   117      62.051 -37.617  -6.668  1.00 67.42           N  
ATOM    983  CA  THR   117      61.506 -38.400  -7.781  1.00 67.62           C  
ATOM    984  C   THR   117      61.742 -37.676  -9.132  1.00 71.21           C  
ATOM    985  O   THR   117      62.243 -38.302 -10.069  1.00 71.21           O  
ATOM    986  CB  THR   117      59.997 -38.635  -7.526  1.00 72.09           C  
ATOM    987  OG1 THR   117      59.838 -39.317  -6.283  1.00 69.22           O  
ATOM    988  CG2 THR   117      59.323 -39.432  -8.623  1.00 71.60           C  
ATOM    989  H   THR   117      61.389 -37.313  -5.968  1.00 67.42           H  
ATOM    990  HA  THR   117      62.017 -39.361  -7.842  1.00 67.62           H  
ATOM    991  HB  THR   117      59.517 -37.657  -7.505  1.00 72.09           H  
ATOM    992 HG21 THR   117      59.450 -38.919  -9.577  1.00 71.60           H  
ATOM    993 HG22 THR   117      59.772 -40.424  -8.681  1.00 71.60           H  
ATOM    994 HG23 THR   117      58.260 -39.527  -8.402  1.00 71.60           H  
ATOM    995  HG1 THR   117      60.277 -40.168  -6.360  1.00 69.22           H  
ATOM    996  N   VAL   118      61.397 -36.368  -9.213  1.00 67.19           N  
ATOM    997  CA  VAL   118      61.507 -35.530 -10.416  1.00 67.44           C  
ATOM    998  C   VAL   118      62.981 -35.434 -10.853  1.00 72.81           C  
ATOM    999  O   VAL   118      63.245 -35.496 -12.051  1.00 73.83           O  
ATOM   1000  CB  VAL   118      60.888 -34.121 -10.194  1.00 70.38           C  
ATOM   1001  CG1 VAL   118      61.212 -33.169 -11.343  1.00 70.61           C  
ATOM   1002  CG2 VAL   118      59.381 -34.211 -10.001  1.00 70.44           C  
ATOM   1003  H   VAL   118      61.036 -35.932  -8.376  1.00 67.19           H  
ATOM   1004  HA  VAL   118      60.933 -36.000 -11.214  1.00 67.44           H  
ATOM   1005  HB  VAL   118      61.338 -33.716  -9.287  1.00 70.38           H  
ATOM   1006 HG11 VAL   118      62.293 -33.094 -11.458  1.00 70.61           H  
ATOM   1007 HG12 VAL   118      60.773 -33.549 -12.264  1.00 70.61           H  
ATOM   1008 HG13 VAL   118      60.801 -32.182 -11.125  1.00 70.61           H  
ATOM   1009 HG21 VAL   118      58.922 -34.614 -10.902  1.00 70.44           H  
ATOM   1010 HG22 VAL   118      59.162 -34.865  -9.156  1.00 70.44           H  
ATOM   1011 HG23 VAL   118      58.980 -33.216  -9.803  1.00 70.44           H  
ATOM   1012  N   TYR   119      63.927 -35.439  -9.891  1.00 68.98           N  
ATOM   1013  CA  TYR   119      65.349 -35.586 -10.210  1.00 69.32           C  
ATOM   1014  C   TYR   119      65.701 -36.990 -10.749  1.00 74.68           C  
ATOM   1015  O   TYR   119      66.234 -37.068 -11.861  1.00 75.27           O  
ATOM   1016  CB  TYR   119      66.177 -35.184  -8.983  1.00 70.41           C  
ATOM   1017  CG  TYR   119      67.669 -35.398  -9.130  1.00 73.62           C  
ATOM   1018  CD1 TYR   119      68.415 -34.698 -10.074  1.00 76.21           C  
ATOM   1019  CD2 TYR   119      68.349 -36.257  -8.271  1.00 74.83           C  
ATOM   1020  CE1 TYR   119      69.783 -34.913 -10.220  1.00 77.99           C  
ATOM   1021  CE2 TYR   119      69.721 -36.471  -8.397  1.00 76.44           C  
ATOM   1022  CZ  TYR   119      70.437 -35.791  -9.371  1.00 85.22           C  
ATOM   1023  OH  TYR   119      71.774 -36.007  -9.512  1.00 88.39           O  
ATOM   1024  H   TYR   119      63.639 -35.384  -8.925  1.00 68.98           H  
ATOM   1025  HA  TYR   119      65.590 -34.883 -11.009  1.00 69.32           H  
ATOM   1026  HB2 TYR   119      65.828 -35.740  -8.117  1.00 70.41           H  
ATOM   1027  HB3 TYR   119      65.997 -34.132  -8.777  1.00 70.41           H  
ATOM   1028  HD1 TYR   119      67.924 -33.974 -10.706  1.00 76.21           H  
ATOM   1029  HD2 TYR   119      67.804 -36.769  -7.491  1.00 74.83           H  
ATOM   1030  HE1 TYR   119      70.334 -34.397 -10.992  1.00 77.99           H  
ATOM   1031  HE2 TYR   119      70.225 -37.165  -7.741  1.00 76.44           H  
ATOM   1032  HH  TYR   119      72.057 -36.711  -8.927  1.00 88.39           H  
ATOM   1033  N   LEU   120      65.320 -38.057 -10.033  1.00 71.60           N  
ATOM   1034  CA  LEU   120      65.676 -39.443 -10.402  1.00 71.88           C  
ATOM   1035  C   LEU   120      65.038 -39.957 -11.705  1.00 77.61           C  
ATOM   1036  O   LEU   120      65.701 -40.618 -12.501  1.00 78.14           O  
ATOM   1037  CB  LEU   120      65.277 -40.388  -9.256  1.00 71.33           C  
ATOM   1038  CG  LEU   120      66.195 -40.364  -8.026  1.00 74.52           C  
ATOM   1039  CD1 LEU   120      65.582 -41.301  -6.981  1.00 75.00           C  
ATOM   1040  CD2 LEU   120      67.611 -40.841  -8.365  1.00 75.48           C  
ATOM   1041  H   LEU   120      64.823 -37.893  -9.167  1.00 71.60           H  
ATOM   1042  HA  LEU   120      66.752 -39.493 -10.564  1.00 71.88           H  
ATOM   1043  HB2 LEU   120      65.268 -41.408  -9.643  1.00 71.33           H  
ATOM   1044  HB3 LEU   120      64.256 -40.150  -8.949  1.00 71.33           H  
ATOM   1045  HG  LEU   120      66.245 -39.358  -7.611  1.00 74.52           H  
ATOM   1046 HD11 LEU   120      64.588 -40.950  -6.705  1.00 75.00           H  
ATOM   1047 HD12 LEU   120      65.512 -42.313  -7.382  1.00 75.00           H  
ATOM   1048 HD13 LEU   120      66.206 -41.325  -6.094  1.00 75.00           H  
ATOM   1049 HD21 LEU   120      67.571 -41.798  -8.885  1.00 75.48           H  
ATOM   1050 HD22 LEU   120      68.112 -40.107  -8.994  1.00 75.48           H  
ATOM   1051 HD23 LEU   120      68.198 -40.959  -7.458  1.00 75.48           H  
ATOM   1052  N   MET   121      63.737 -39.654 -11.916  1.00 74.97           N  
ATOM   1053  CA  MET   121      63.000 -39.953 -13.148  1.00 76.31           C  
ATOM   1054  C   MET   121      63.203 -38.872 -14.217  1.00 82.52           C  
ATOM   1055  O   MET   121      62.632 -38.997 -15.302  1.00 82.84           O  
ATOM   1056  CB  MET   121      61.499 -40.097 -12.837  1.00 78.62           C  
ATOM   1057  CG  MET   121      61.174 -41.305 -11.952  1.00 82.29           C  
ATOM   1058  SD  MET   121      59.424 -41.473 -11.485  1.00 87.41           S  
ATOM   1059  CE  MET   121      58.609 -41.544 -13.105  1.00 85.83           C  
ATOM   1060  H   MET   121      63.246 -39.092 -11.234  1.00 74.97           H  
ATOM   1061  HA  MET   121      63.365 -40.892 -13.566  1.00 76.31           H  
ATOM   1062  HB2 MET   121      60.961 -40.216 -13.777  1.00 78.62           H  
ATOM   1063  HB3 MET   121      61.135 -39.188 -12.356  1.00 78.62           H  
ATOM   1064  HG2 MET   121      61.757 -41.234 -11.033  1.00 82.29           H  
ATOM   1065  HG3 MET   121      61.480 -42.211 -12.476  1.00 82.29           H  
ATOM   1066  HE1 MET   121      58.715 -40.584 -13.614  1.00 85.83           H  
ATOM   1067  HE2 MET   121      59.060 -42.330 -13.711  1.00 85.83           H  
ATOM   1068  HE3 MET   121      57.550 -41.757 -12.967  1.00 85.83           H  
ATOM   1069  N   ASN   122      63.921 -37.780 -13.866  1.00 80.02           N  
ATOM   1070  CA  ASN   122      64.188 -36.608 -14.693  1.00 81.00           C  
ATOM   1071  C   ASN   122      62.921 -36.118 -15.439  1.00 86.61           C  
ATOM   1072  O   ASN   122      63.030 -35.920 -16.654  1.00 87.74           O  
ATOM   1073  CB  ASN   122      65.426 -36.914 -15.569  1.00 84.93           C  
ATOM   1074  CG  ASN   122      66.162 -35.676 -16.064  1.00115.52           C  
ATOM   1075  OD1 ASN   122      67.291 -35.396 -15.639  1.00111.30           O  
ATOM   1076  ND2 ASN   122      65.566 -34.943 -16.997  1.00109.23           N  
ATOM   1077  H   ASN   122      64.339 -37.792 -12.947  1.00 80.02           H  
ATOM   1078  HA  ASN   122      64.486 -35.800 -14.025  1.00 81.00           H  
ATOM   1079  HB2 ASN   122      65.131 -37.524 -16.423  1.00 84.93           H  
ATOM   1080  HB3 ASN   122      66.142 -37.488 -14.979  1.00 84.93           H  
ATOM   1081 HD21 ASN   122      64.644 -35.195 -17.325  1.00109.23           H  
ATOM   1082 HD22 ASN   122      66.034 -34.134 -17.378  1.00109.23           H  
ATOM   1083  N   SER   123      61.723 -36.090 -14.786  1.00 82.82           N  
ATOM   1084  CA  SER   123      60.413 -35.816 -15.438  1.00 83.48           C  
ATOM   1085  C   SER   123      59.212 -35.675 -14.467  1.00 85.87           C  
ATOM   1086  O   SER   123      59.317 -36.074 -13.304  1.00 84.68           O  
ATOM   1087  CB  SER   123      60.084 -36.943 -16.436  1.00 89.26           C  
ATOM   1088  OG  SER   123      60.053 -38.207 -15.804  1.00101.39           O  
ATOM   1089  H   SER   123      61.745 -36.278 -13.795  1.00 82.82           H  
ATOM   1090  HA  SER   123      60.494 -34.884 -15.997  1.00 83.48           H  
ATOM   1091  HB2 SER   123      60.829 -36.967 -17.231  1.00 89.26           H  
ATOM   1092  HB3 SER   123      59.115 -36.752 -16.897  1.00 89.26           H  
ATOM   1093  HG  SER   123      60.978 -38.495 -15.679  1.00101.39           H  
ATOM   1094  N   TRP   124      58.061 -35.186 -14.983  1.00 82.10           N  
ATOM   1095  CA  TRP   124      56.766 -35.119 -14.265  1.00 81.36           C  
ATOM   1096  C   TRP   124      55.572 -35.753 -15.046  1.00 87.08           C  
ATOM   1097  O   TRP   124      55.059 -35.099 -15.956  1.00 87.48           O  
ATOM   1098  CB  TRP   124      56.454 -33.654 -13.923  1.00 79.22           C  
ATOM   1099  CG  TRP   124      55.172 -33.497 -13.161  1.00 80.10           C  
ATOM   1100  CD1 TRP   124      53.936 -33.341 -13.717  1.00 84.15           C  
ATOM   1101  CD2 TRP   124      54.974 -33.520 -11.741  1.00 79.04           C  
ATOM   1102  NE1 TRP   124      52.976 -33.319 -12.734  1.00 83.44           N  
ATOM   1103  CE2 TRP   124      53.585 -33.404 -11.511  1.00 83.58           C  
ATOM   1104  CE3 TRP   124      55.838 -33.609 -10.635  1.00 79.27           C  
ATOM   1105  CZ2 TRP   124      53.038 -33.398 -10.219  1.00 82.40           C  
ATOM   1106  CZ3 TRP   124      55.296 -33.599  -9.357  1.00 80.24           C  
ATOM   1107  CH2 TRP   124      53.912 -33.490  -9.159  1.00 81.50           C  
ATOM   1108  H   TRP   124      58.078 -34.814 -15.921  1.00 82.10           H  
ATOM   1109  HA  TRP   124      56.865 -35.629 -13.308  1.00 81.36           H  
ATOM   1110  HB2 TRP   124      56.394 -33.068 -14.842  1.00 79.22           H  
ATOM   1111  HB3 TRP   124      57.269 -33.247 -13.324  1.00 79.22           H  
ATOM   1112  HD1 TRP   124      53.739 -33.249 -14.775  1.00 84.15           H  
ATOM   1113  HE1 TRP   124      51.981 -33.250 -12.888  1.00 83.44           H  
ATOM   1114  HE3 TRP   124      56.906 -33.686 -10.777  1.00 79.27           H  
ATOM   1115  HZ2 TRP   124      51.971 -33.326 -10.063  1.00 82.40           H  
ATOM   1116  HZ3 TRP   124      55.951 -33.679  -8.502  1.00 80.24           H  
ATOM   1117  HH2 TRP   124      53.524 -33.475  -8.151  1.00 81.50           H  
ATOM   1118  N   PRO   125      55.063 -36.946 -14.668  1.00 84.35           N  
ATOM   1119  CA  PRO   125      53.986 -37.626 -15.407  1.00 86.29           C  
ATOM   1120  C   PRO   125      52.684 -37.749 -14.605  1.00 91.80           C  
ATOM   1121  O   PRO   125      51.799 -38.519 -14.992  1.00 93.42           O  
ATOM   1122  CB  PRO   125      54.582 -39.013 -15.653  1.00 88.20           C  
ATOM   1123  CG  PRO   125      55.545 -39.234 -14.480  1.00 90.64           C  
ATOM   1124  CD  PRO   125      55.835 -37.898 -13.840  1.00 84.74           C  
ATOM   1125  HA  PRO   125      53.702 -37.081 -16.306  1.00 86.29           H  
ATOM   1126  HB2 PRO   125      55.118 -39.039 -16.601  1.00 88.20           H  
ATOM   1127  HB3 PRO   125      53.801 -39.773 -15.657  1.00 88.20           H  
ATOM   1128  HG2 PRO   125      56.474 -39.676 -14.845  1.00 90.64           H  
ATOM   1129  HG3 PRO   125      55.090 -39.901 -13.750  1.00 90.64           H  
ATOM   1130  HD2 PRO   125      55.494 -37.880 -12.805  1.00 84.74           H  
ATOM   1131  HD3 PRO   125      56.900 -37.671 -13.877  1.00 84.74           H  
ATOM   1132  N   PHE   126      52.556 -36.987 -13.509  1.00 87.18           N  
ATOM   1133  CA  PHE   126      51.438 -37.122 -12.588  1.00 87.23           C  
ATOM   1134  C   PHE   126      50.325 -36.062 -12.830  1.00 91.11           C  
ATOM   1135  O   PHE   126      49.482 -35.847 -11.954  1.00 90.67           O  
ATOM   1136  CB  PHE   126      51.962 -37.004 -11.156  1.00 87.79           C  
ATOM   1137  CG  PHE   126      53.214 -37.812 -10.878  1.00 88.71           C  
ATOM   1138  CD1 PHE   126      53.192 -39.203 -10.933  1.00 92.35           C  
ATOM   1139  CD2 PHE   126      54.388 -37.191 -10.471  1.00 89.42           C  
ATOM   1140  CE1 PHE   126      54.347 -39.948 -10.669  1.00 92.41           C  
ATOM   1141  CE2 PHE   126      55.533 -37.938 -10.184  1.00 91.43           C  
ATOM   1142  CZ  PHE   126      55.505 -39.311 -10.284  1.00 90.01           C  
ATOM   1143  H   PHE   126      53.264 -36.292 -13.315  1.00 87.18           H  
ATOM   1144  HA  PHE   126      50.984 -38.099 -12.757  1.00 87.23           H  
ATOM   1145  HB2 PHE   126      51.180 -37.341 -10.476  1.00 87.79           H  
ATOM   1146  HB3 PHE   126      52.184 -35.954 -10.961  1.00 87.79           H  
ATOM   1147  HD1 PHE   126      52.274 -39.712 -11.183  1.00 92.35           H  
ATOM   1148  HD2 PHE   126      54.415 -36.115 -10.375  1.00 89.42           H  
ATOM   1149  HE1 PHE   126      54.329 -41.024 -10.766  1.00 92.41           H  
ATOM   1150  HE2 PHE   126      56.443 -37.438  -9.884  1.00 91.43           H  
ATOM   1151  HZ  PHE   126      56.391 -39.887 -10.063  1.00 90.01           H  
ATOM   1152  N   GLY   127      50.295 -35.473 -14.026  1.00 88.05           N  
ATOM   1153  CA  GLY   127      49.267 -34.510 -14.420  1.00 88.80           C  
ATOM   1154  C   GLY   127      49.350 -33.135 -13.784  1.00 90.34           C  
ATOM   1155  O   GLY   127      50.206 -32.887 -12.930  1.00 88.20           O  
ATOM   1156  H   GLY   127      51.019 -35.702 -14.693  1.00 88.05           H  
ATOM   1157  HA2 GLY   127      48.298 -34.938 -14.162  1.00 88.80           H  
ATOM   1158  HA3 GLY   127      49.330 -34.380 -15.500  1.00 88.80           H  
ATOM   1159  N   ASP   128      48.452 -32.220 -14.209  1.00 86.89           N  
ATOM   1160  CA  ASP   128      48.420 -30.841 -13.715  1.00 85.60           C  
ATOM   1161  C   ASP   128      47.743 -30.753 -12.354  1.00 88.29           C  
ATOM   1162  O   ASP   128      48.113 -29.885 -11.554  1.00 86.46           O  
ATOM   1163  CB  ASP   128      47.700 -29.903 -14.706  1.00 88.85           C  
ATOM   1164  CG  ASP   128      48.335 -29.806 -16.082  1.00 98.03           C  
ATOM   1165  OD1 ASP   128      48.672 -30.865 -16.656  1.00 99.29           O  
ATOM   1166  OD2 ASP   128      48.353 -28.691 -16.645  1.00102.93           O1-
ATOM   1167  H   ASP   128      47.769 -32.499 -14.901  1.00 86.89           H  
ATOM   1168  HA  ASP   128      49.457 -30.521 -13.615  1.00 85.60           H  
ATOM   1169  HB2 ASP   128      47.683 -28.905 -14.272  1.00 88.85           H  
ATOM   1170  HB3 ASP   128      46.680 -30.264 -14.831  1.00 88.85           H  
ATOM   1171  N   VAL   129      46.751 -31.639 -12.092  1.00 85.45           N  
ATOM   1172  CA  VAL   129      45.968 -31.660 -10.850  1.00 84.87           C  
ATOM   1173  C   VAL   129      46.905 -31.860  -9.646  1.00 84.88           C  
ATOM   1174  O   VAL   129      46.824 -31.067  -8.715  1.00 83.73           O  
ATOM   1175  CB  VAL   129      44.829 -32.709 -10.844  1.00 91.13           C  
ATOM   1176  CG1 VAL   129      43.730 -32.288 -11.799  1.00 93.38           C  
ATOM   1177  CG2 VAL   129      45.321 -34.128 -11.164  1.00 91.08           C  
ATOM   1178  H   VAL   129      46.537 -32.329 -12.796  1.00 85.45           H  
ATOM   1179  HA  VAL   129      45.473 -30.693 -10.777  1.00 84.87           H  
ATOM   1180  HB  VAL   129      44.429 -32.746  -9.831  1.00 91.13           H  
ATOM   1181 HG11 VAL   129      43.360 -31.303 -11.517  1.00 93.38           H  
ATOM   1182 HG12 VAL   129      44.127 -32.250 -12.814  1.00 93.38           H  
ATOM   1183 HG13 VAL   129      42.913 -33.008 -11.755  1.00 93.38           H  
ATOM   1184 HG21 VAL   129      45.734 -34.150 -12.173  1.00 91.08           H  
ATOM   1185 HG22 VAL   129      46.093 -34.415 -10.449  1.00 91.08           H  
ATOM   1186 HG23 VAL   129      44.487 -34.827 -11.098  1.00 91.08           H  
ATOM   1187  N   LEU   130      47.822 -32.847  -9.684  1.00 79.57           N  
ATOM   1188  CA  LEU   130      48.767 -33.068  -8.588  1.00 77.26           C  
ATOM   1189  C   LEU   130      49.792 -31.937  -8.552  1.00 79.31           C  
ATOM   1190  O   LEU   130      50.119 -31.451  -7.476  1.00 77.21           O  
ATOM   1191  CB  LEU   130      49.467 -34.437  -8.726  1.00 76.99           C  
ATOM   1192  CG  LEU   130      50.384 -34.851  -7.561  1.00 79.88           C  
ATOM   1193  CD1 LEU   130      49.591 -35.057  -6.263  1.00 80.22           C  
ATOM   1194  CD2 LEU   130      51.132 -36.107  -7.880  1.00 80.93           C  
ATOM   1195  H   LEU   130      47.858 -33.452 -10.493  1.00 79.57           H  
ATOM   1196  HA  LEU   130      48.214 -33.074  -7.650  1.00 77.26           H  
ATOM   1197  HB2 LEU   130      50.071 -34.412  -9.633  1.00 76.99           H  
ATOM   1198  HB3 LEU   130      48.694 -35.198  -8.827  1.00 76.99           H  
ATOM   1199  HG  LEU   130      51.094 -34.037  -7.417  1.00 79.88           H  
ATOM   1200 HD11 LEU   130      49.054 -34.140  -6.016  1.00 80.22           H  
ATOM   1201 HD12 LEU   130      48.878 -35.871  -6.398  1.00 80.22           H  
ATOM   1202 HD13 LEU   130      50.277 -35.304  -5.453  1.00 80.22           H  
ATOM   1203 HD21 LEU   130      50.424 -36.924  -8.023  1.00 80.93           H  
ATOM   1204 HD22 LEU   130      51.711 -35.964  -8.792  1.00 80.93           H  
ATOM   1205 HD23 LEU   130      51.803 -36.348  -7.055  1.00 80.93           H  
ATOM   1206  N   CYS   131      50.249 -31.490  -9.738  1.00 77.11           N  
ATOM   1207  CA  CYS   131      51.215 -30.404  -9.930  1.00 76.32           C  
ATOM   1208  C   CYS   131      50.757 -29.150  -9.146  1.00 78.70           C  
ATOM   1209  O   CYS   131      51.488 -28.677  -8.269  1.00 76.37           O  
ATOM   1210  CB  CYS   131      51.380 -30.111 -11.422  1.00 77.91           C  
ATOM   1211  SG  CYS   131      52.571 -28.803 -11.809  1.00 81.34           S  
ATOM   1212  H   CYS   131      49.898 -31.945 -10.568  1.00 77.11           H  
ATOM   1213  HA  CYS   131      52.188 -30.703  -9.541  1.00 76.32           H  
ATOM   1214  HB2 CYS   131      50.409 -29.815 -11.818  1.00 77.91           H  
ATOM   1215  HB3 CYS   131      51.709 -31.027 -11.913  1.00 77.91           H  
ATOM   1216  N   LYS   132      49.511 -28.691  -9.392  1.00 76.03           N  
ATOM   1217  CA  LYS   132      48.898 -27.540  -8.721  1.00 75.39           C  
ATOM   1218  C   LYS   132      48.867 -27.729  -7.201  1.00 77.99           C  
ATOM   1219  O   LYS   132      49.119 -26.767  -6.476  1.00 77.35           O  
ATOM   1220  CB  LYS   132      47.468 -27.295  -9.240  1.00 79.37           C  
ATOM   1221  CG  LYS   132      47.393 -26.803 -10.682  1.00 88.19           C  
ATOM   1222  CD  LYS   132      45.954 -26.705 -11.172  1.00 94.35           C  
ATOM   1223  CE  LYS   132      45.812 -26.110 -12.557  1.00 99.31           C  
ATOM   1224  NZ  LYS   132      46.209 -24.672 -12.616  1.00101.72           N1+
ATOM   1225  H   LYS   132      48.961 -29.175 -10.088  1.00 76.03           H  
ATOM   1226  HA  LYS   132      49.515 -26.669  -8.951  1.00 75.39           H  
ATOM   1227  HB2 LYS   132      46.997 -26.548  -8.601  1.00 79.37           H  
ATOM   1228  HB3 LYS   132      46.917 -28.232  -9.170  1.00 79.37           H  
ATOM   1229  HG2 LYS   132      47.936 -27.499 -11.321  1.00 88.19           H  
ATOM   1230  HG3 LYS   132      47.855 -25.817 -10.744  1.00 88.19           H  
ATOM   1231  HD2 LYS   132      45.396 -26.082 -10.473  1.00 94.35           H  
ATOM   1232  HD3 LYS   132      45.527 -27.707 -11.184  1.00 94.35           H  
ATOM   1233  HE2 LYS   132      44.770 -26.196 -12.867  1.00 99.31           H  
ATOM   1234  HE3 LYS   132      46.443 -26.674 -13.244  1.00 99.31           H  
ATOM   1235  HZ1 LYS   132      45.630 -24.136 -11.983  1.00101.72           H  
ATOM   1236  HZ2 LYS   132      47.178 -24.579 -12.347  1.00101.72           H  
ATOM   1237  HZ3 LYS   132      46.085 -24.327 -13.557  1.00101.72           H  
ATOM   1238  N   ILE   133      48.576 -28.960  -6.722  1.00 73.63           N  
ATOM   1239  CA  ILE   133      48.492 -29.270  -5.291  1.00 72.24           C  
ATOM   1240  C   ILE   133      49.894 -29.218  -4.660  1.00 73.67           C  
ATOM   1241  O   ILE   133      50.091 -28.480  -3.703  1.00 72.11           O  
ATOM   1242  CB  ILE   133      47.815 -30.653  -5.045  1.00 76.17           C  
ATOM   1243  CG1 ILE   133      46.339 -30.643  -5.533  1.00 78.22           C  
ATOM   1244  CG2 ILE   133      47.893 -31.045  -3.557  1.00 76.32           C  
ATOM   1245  CD1 ILE   133      45.574 -31.991  -5.427  1.00 84.80           C  
ATOM   1246  H   ILE   133      48.409 -29.704  -7.384  1.00 73.63           H  
ATOM   1247  HA  ILE   133      47.865 -28.516  -4.813  1.00 72.24           H  
ATOM   1248  HB  ILE   133      48.358 -31.402  -5.621  1.00 76.17           H  
ATOM   1249 HG12 ILE   133      46.337 -30.339  -6.580  1.00 78.22           H  
ATOM   1250 HG13 ILE   133      45.799 -29.906  -4.939  1.00 78.22           H  
ATOM   1251 HG21 ILE   133      48.936 -31.075  -3.242  1.00 76.32           H  
ATOM   1252 HG22 ILE   133      47.354 -30.309  -2.959  1.00 76.32           H  
ATOM   1253 HG23 ILE   133      47.442 -32.028  -3.415  1.00 76.32           H  
ATOM   1254 HD11 ILE   133      46.094 -32.749  -6.012  1.00 84.80           H  
ATOM   1255 HD12 ILE   133      45.530 -32.303  -4.384  1.00 84.80           H  
ATOM   1256 HD13 ILE   133      44.563 -31.864  -5.812  1.00 84.80           H  
ATOM   1257  N   VAL   134      50.851 -29.990  -5.202  1.00 70.14           N  
ATOM   1258  CA  VAL   134      52.225 -30.119  -4.703  1.00 68.65           C  
ATOM   1259  C   VAL   134      52.935 -28.745  -4.725  1.00 73.05           C  
ATOM   1260  O   VAL   134      53.598 -28.412  -3.737  1.00 72.46           O  
ATOM   1261  CB  VAL   134      53.017 -31.174  -5.509  1.00 72.24           C  
ATOM   1262  CG1 VAL   134      54.472 -31.216  -5.095  1.00 70.60           C  
ATOM   1263  CG2 VAL   134      52.393 -32.553  -5.341  1.00 72.92           C  
ATOM   1264  H   VAL   134      50.604 -30.527  -6.022  1.00 70.14           H  
ATOM   1265  HA  VAL   134      52.183 -30.464  -3.669  1.00 68.65           H  
ATOM   1266  HB  VAL   134      52.968 -30.884  -6.558  1.00 72.24           H  
ATOM   1267 HG11 VAL   134      54.917 -30.231  -5.230  1.00 70.60           H  
ATOM   1268 HG12 VAL   134      54.544 -31.506  -4.046  1.00 70.60           H  
ATOM   1269 HG13 VAL   134      55.003 -31.944  -5.709  1.00 70.60           H  
ATOM   1270 HG21 VAL   134      52.439 -32.847  -4.292  1.00 72.92           H  
ATOM   1271 HG22 VAL   134      51.352 -32.524  -5.664  1.00 72.92           H  
ATOM   1272 HG23 VAL   134      52.942 -33.275  -5.945  1.00 72.92           H  
ATOM   1273  N   ILE   135      52.770 -27.941  -5.800  1.00 70.22           N  
ATOM   1274  CA  ILE   135      53.395 -26.613  -5.856  1.00 69.80           C  
ATOM   1275  C   ILE   135      52.840 -25.685  -4.769  1.00 74.35           C  
ATOM   1276  O   ILE   135      53.628 -25.041  -4.080  1.00 73.52           O  
ATOM   1277  CB  ILE   135      53.119 -25.988  -7.217  1.00  0.00           C  
ATOM   1278  CG2 ILE   135      53.560 -24.528  -7.209  1.00  0.00           C  
ATOM   1279  CG1 ILE   135      53.895 -26.747  -8.288  1.00  0.00           C  
ATOM   1280  CD1 ILE   135      53.474 -26.252  -9.668  1.00  0.00           C  
ATOM   1281  H   ILE   135      52.207 -28.260  -6.576  1.00 70.22           H  
ATOM   1282  HA  ILE   135      54.467 -26.736  -5.697  1.00 69.80           H  
ATOM   1283  HB  ILE   135      52.051 -26.043  -7.434  1.00  0.00           H  
ATOM   1284 HG12 ILE   135      54.962 -26.578  -8.152  1.00  0.00           H  
ATOM   1285 HG13 ILE   135      53.683 -27.813  -8.205  1.00  0.00           H  
ATOM   1286 HG21 ILE   135      54.626 -24.471  -6.994  1.00  0.00           H  
ATOM   1287 HG22 ILE   135      53.363 -24.082  -8.184  1.00  0.00           H  
ATOM   1288 HG23 ILE   135      53.006 -23.985  -6.444  1.00  0.00           H  
ATOM   1289 HD11 ILE   135      53.686 -25.185  -9.753  1.00  0.00           H  
ATOM   1290 HD12 ILE   135      54.028 -26.794 -10.434  1.00  0.00           H  
ATOM   1291 HD13 ILE   135      52.406 -26.420  -9.805  1.00  0.00           H  
ATOM   1292  N   SER   136      51.499 -25.635  -4.597  1.00 72.09           N  
ATOM   1293  CA  SER   136      50.850 -24.743  -3.628  1.00 71.82           C  
ATOM   1294  C   SER   136      51.285 -25.059  -2.191  1.00 73.86           C  
ATOM   1295  O   SER   136      51.539 -24.127  -1.431  1.00 71.90           O  
ATOM   1296  CB  SER   136      49.332 -24.824  -3.739  1.00 76.93           C  
ATOM   1297  OG  SER   136      48.841 -26.133  -3.518  1.00 86.22           O  
ATOM   1298  H   SER   136      50.918 -26.237  -5.162  1.00 72.09           H  
ATOM   1299  HA  SER   136      51.166 -23.727  -3.866  1.00 71.82           H  
ATOM   1300  HB2 SER   136      49.037 -24.505  -4.738  1.00 76.93           H  
ATOM   1301  HB3 SER   136      48.890 -24.156  -2.999  1.00 76.93           H  
ATOM   1302  HG  SER   136      49.238 -26.708  -4.176  1.00 86.22           H  
ATOM   1303  N   ILE   137      51.422 -26.355  -1.843  1.00 70.84           N  
ATOM   1304  CA  ILE   137      51.878 -26.793  -0.520  1.00 70.18           C  
ATOM   1305  C   ILE   137      53.344 -26.355  -0.321  1.00 74.20           C  
ATOM   1306  O   ILE   137      53.687 -25.834   0.747  1.00 73.53           O  
ATOM   1307  CB  ILE   137      51.701 -28.338  -0.350  1.00 73.42           C  
ATOM   1308  CG1 ILE   137      50.212 -28.736  -0.509  1.00 74.76           C  
ATOM   1309  CG2 ILE   137      52.254 -28.820   1.017  1.00 74.18           C  
ATOM   1310  CD1 ILE   137      49.914 -30.228  -0.485  1.00 81.68           C  
ATOM   1311  H   ILE   137      51.201 -27.061  -2.530  1.00 70.84           H  
ATOM   1312  HA  ILE   137      51.266 -26.325   0.253  1.00 70.18           H  
ATOM   1313  HB  ILE   137      52.277 -28.830  -1.134  1.00 73.42           H  
ATOM   1314 HG12 ILE   137      49.862 -28.342  -1.463  1.00 74.76           H  
ATOM   1315 HG13 ILE   137      49.654 -28.271   0.302  1.00 74.76           H  
ATOM   1316 HG21 ILE   137      53.308 -28.551   1.097  1.00 74.18           H  
ATOM   1317 HG22 ILE   137      51.695 -28.341   1.823  1.00 74.18           H  
ATOM   1318 HG23 ILE   137      52.146 -29.901   1.092  1.00 74.18           H  
ATOM   1319 HD11 ILE   137      50.462 -30.721  -1.289  1.00 81.68           H  
ATOM   1320 HD12 ILE   137      50.225 -30.644   0.474  1.00 81.68           H  
ATOM   1321 HD13 ILE   137      48.845 -30.387  -0.622  1.00 81.68           H  
ATOM   1322  N   ASP   138      54.183 -26.525  -1.373  1.00 70.97           N  
ATOM   1323  CA  ASP   138      55.610 -26.200  -1.355  1.00 70.22           C  
ATOM   1324  C   ASP   138      55.818 -24.690  -1.092  1.00 73.87           C  
ATOM   1325  O   ASP   138      56.605 -24.351  -0.207  1.00 73.30           O  
ATOM   1326  CB  ASP   138      56.279 -26.621  -2.680  1.00 72.60           C  
ATOM   1327  CG  ASP   138      57.801 -26.712  -2.644  1.00 86.19           C  
ATOM   1328  OD1 ASP   138      58.362 -26.905  -1.539  1.00 86.35           O  
ATOM   1329  OD2 ASP   138      58.422 -26.717  -3.731  1.00 94.00           O1-
ATOM   1330  H   ASP   138      53.797 -26.902  -2.227  1.00 70.97           H  
ATOM   1331  HA  ASP   138      56.081 -26.755  -0.545  1.00 70.22           H  
ATOM   1332  HB2 ASP   138      56.004 -25.893  -3.443  1.00 72.60           H  
ATOM   1333  HB3 ASP   138      55.891 -27.600  -2.956  1.00 72.60           H  
ATOM   1334  N   TYR   139      55.072 -23.799  -1.808  1.00 70.44           N  
ATOM   1335  CA  TYR   139      55.120 -22.333  -1.663  1.00 69.71           C  
ATOM   1336  C   TYR   139      54.465 -21.837  -0.370  1.00 72.80           C  
ATOM   1337  O   TYR   139      55.112 -21.109   0.383  1.00 71.69           O  
ATOM   1338  CB  TYR   139      54.430 -21.621  -2.838  1.00 71.61           C  
ATOM   1339  CG  TYR   139      55.270 -21.474  -4.086  1.00 73.74           C  
ATOM   1340  CD1 TYR   139      56.169 -20.423  -4.223  1.00 75.71           C  
ATOM   1341  CD2 TYR   139      55.058 -22.293  -5.190  1.00 75.12           C  
ATOM   1342  CE1 TYR   139      56.908 -20.248  -5.392  1.00 77.35           C  
ATOM   1343  CE2 TYR   139      55.786 -22.124  -6.368  1.00 76.24           C  
ATOM   1344  CZ  TYR   139      56.703 -21.094  -6.468  1.00 83.70           C  
ATOM   1345  OH  TYR   139      57.416 -20.915  -7.630  1.00 84.79           O  
ATOM   1346  H   TYR   139      54.434 -24.176  -2.494  1.00 70.44           H  
ATOM   1347  HA  TYR   139      56.182 -22.092  -1.640  1.00 69.71           H  
ATOM   1348  HB2 TYR   139      54.145 -20.623  -2.506  1.00 71.61           H  
ATOM   1349  HB3 TYR   139      53.535 -22.187  -3.097  1.00 71.61           H  
ATOM   1350  HD1 TYR   139      56.297 -19.727  -3.407  1.00 75.71           H  
ATOM   1351  HD2 TYR   139      54.316 -23.075  -5.133  1.00 75.12           H  
ATOM   1352  HE1 TYR   139      57.638 -19.455  -5.457  1.00 77.35           H  
ATOM   1353  HE2 TYR   139      55.633 -22.795  -7.199  1.00 76.24           H  
ATOM   1354  HH  TYR   139      57.220 -21.547  -8.327  1.00 84.79           H  
ATOM   1355  N   TYR   140      53.162 -22.149  -0.160  1.00 69.29           N  
ATOM   1356  CA  TYR   140      52.370 -21.691   0.986  1.00 68.55           C  
ATOM   1357  C   TYR   140      53.145 -21.859   2.298  1.00 70.94           C  
ATOM   1358  O   TYR   140      53.363 -20.870   3.001  1.00 70.92           O  
ATOM   1359  CB  TYR   140      51.025 -22.447   1.070  1.00 70.20           C  
ATOM   1360  CG  TYR   140      50.203 -22.120   2.300  1.00 71.37           C  
ATOM   1361  CD1 TYR   140      49.297 -21.065   2.299  1.00 73.84           C  
ATOM   1362  CD2 TYR   140      50.312 -22.883   3.458  1.00 71.74           C  
ATOM   1363  CE1 TYR   140      48.547 -20.755   3.433  1.00 74.51           C  
ATOM   1364  CE2 TYR   140      49.573 -22.580   4.597  1.00 73.00           C  
ATOM   1365  CZ  TYR   140      48.683 -21.523   4.575  1.00 80.34           C  
ATOM   1366  OH  TYR   140      47.951 -21.242   5.696  1.00 83.31           O  
ATOM   1367  H   TYR   140      52.705 -22.739  -0.843  1.00 69.29           H  
ATOM   1368  HA  TYR   140      52.166 -20.631   0.837  1.00 68.55           H  
ATOM   1369  HB2 TYR   140      51.236 -23.516   1.073  1.00 70.20           H  
ATOM   1370  HB3 TYR   140      50.436 -22.194   0.189  1.00 70.20           H  
ATOM   1371  HD1 TYR   140      49.172 -20.475   1.403  1.00 73.84           H  
ATOM   1372  HD2 TYR   140      50.985 -23.727   3.474  1.00 71.74           H  
ATOM   1373  HE1 TYR   140      47.864 -19.919   3.419  1.00 74.51           H  
ATOM   1374  HE2 TYR   140      49.692 -23.170   5.495  1.00 73.00           H  
ATOM   1375  HH  TYR   140      48.115 -21.822   6.444  1.00 83.31           H  
ATOM   1376  N   ASN   141      53.572 -23.093   2.614  1.00 66.03           N  
ATOM   1377  CA  ASN   141      54.258 -23.379   3.863  1.00 64.83           C  
ATOM   1378  C   ASN   141      55.720 -22.868   3.849  1.00 68.08           C  
ATOM   1379  O   ASN   141      56.301 -22.765   4.927  1.00 67.61           O  
ATOM   1380  CB  ASN   141      54.220 -24.855   4.178  1.00 64.72           C  
ATOM   1381  CG  ASN   141      52.854 -25.316   4.608  1.00 92.35           C  
ATOM   1382  OD1 ASN   141      52.040 -25.776   3.801  1.00 91.96           O  
ATOM   1383  ND2 ASN   141      52.550 -25.145   5.890  1.00 81.49           N  
ATOM   1384  H   ASN   141      53.412 -23.847   1.960  1.00 66.03           H  
ATOM   1385  HA  ASN   141      53.726 -22.842   4.649  1.00 64.83           H  
ATOM   1386  HB2 ASN   141      54.928 -25.060   4.982  1.00 64.72           H  
ATOM   1387  HB3 ASN   141      54.511 -25.410   3.287  1.00 64.72           H  
ATOM   1388 HD21 ASN   141      51.632 -25.394   6.230  1.00 81.49           H  
ATOM   1389 HD22 ASN   141      53.238 -24.766   6.526  1.00 81.49           H  
ATOM   1390  N   MET   142      56.289 -22.478   2.684  1.00 64.34           N  
ATOM   1391  CA  MET   142      57.632 -21.879   2.685  1.00 63.37           C  
ATOM   1392  C   MET   142      57.575 -20.538   3.399  1.00 67.64           C  
ATOM   1393  O   MET   142      58.371 -20.294   4.301  1.00 67.64           O  
ATOM   1394  CB  MET   142      58.202 -21.721   1.269  1.00 65.68           C  
ATOM   1395  CG  MET   142      59.565 -21.051   1.245  1.00 68.80           C  
ATOM   1396  SD  MET   142      59.996 -20.463  -0.403  1.00 73.35           S  
ATOM   1397  CE  MET   142      61.512 -19.746  -0.076  1.00 69.94           C  
ATOM   1398  H   MET   142      55.792 -22.599   1.813  1.00 64.34           H  
ATOM   1399  HA  MET   142      58.310 -22.551   3.212  1.00 63.37           H  
ATOM   1400  HB2 MET   142      57.509 -21.119   0.681  1.00 65.68           H  
ATOM   1401  HB3 MET   142      58.294 -22.710   0.819  1.00 65.68           H  
ATOM   1402  HG2 MET   142      60.316 -21.770   1.572  1.00 68.80           H  
ATOM   1403  HG3 MET   142      59.552 -20.204   1.930  1.00 68.80           H  
ATOM   1404  HE1 MET   142      61.387 -18.951   0.658  1.00 69.94           H  
ATOM   1405  HE2 MET   142      62.193 -20.500   0.317  1.00 69.94           H  
ATOM   1406  HE3 MET   142      61.921 -19.330  -0.996  1.00 69.94           H  
ATOM   1407  N   PHE   143      56.593 -19.686   3.019  1.00 63.85           N  
ATOM   1408  CA  PHE   143      56.358 -18.382   3.640  1.00 63.17           C  
ATOM   1409  C   PHE   143      55.838 -18.550   5.072  1.00 65.94           C  
ATOM   1410  O   PHE   143      56.252 -17.794   5.943  1.00 63.70           O  
ATOM   1411  CB  PHE   143      55.375 -17.532   2.820  1.00 65.35           C  
ATOM   1412  CG  PHE   143      55.900 -17.123   1.468  1.00 67.15           C  
ATOM   1413  CD1 PHE   143      56.660 -15.968   1.317  1.00 70.52           C  
ATOM   1414  CD2 PHE   143      55.611 -17.873   0.338  1.00 69.54           C  
ATOM   1415  CE1 PHE   143      57.125 -15.578   0.058  1.00 71.47           C  
ATOM   1416  CE2 PHE   143      56.096 -17.494  -0.915  1.00 72.50           C  
ATOM   1417  CZ  PHE   143      56.854 -16.353  -1.046  1.00 70.65           C  
ATOM   1418  H   PHE   143      55.986 -19.967   2.261  1.00 63.85           H  
ATOM   1419  HA  PHE   143      57.314 -17.860   3.668  1.00 63.17           H  
ATOM   1420  HB2 PHE   143      55.148 -16.628   3.387  1.00 65.35           H  
ATOM   1421  HB3 PHE   143      54.461 -18.109   2.673  1.00 65.35           H  
ATOM   1422  HD1 PHE   143      56.892 -15.365   2.182  1.00 70.52           H  
ATOM   1423  HD2 PHE   143      55.004 -18.762   0.429  1.00 69.54           H  
ATOM   1424  HE1 PHE   143      57.698 -14.669  -0.048  1.00 71.47           H  
ATOM   1425  HE2 PHE   143      55.876 -18.097  -1.784  1.00 72.50           H  
ATOM   1426  HZ  PHE   143      57.234 -16.065  -2.014  1.00 70.65           H  
ATOM   1427  N   THR   144      54.960 -19.553   5.322  1.00 63.56           N  
ATOM   1428  CA  THR   144      54.408 -19.814   6.656  1.00 64.12           C  
ATOM   1429  C   THR   144      55.564 -20.224   7.594  1.00 68.41           C  
ATOM   1430  O   THR   144      55.599 -19.768   8.741  1.00 68.53           O  
ATOM   1431  CB  THR   144      53.288 -20.866   6.599  1.00 73.16           C  
ATOM   1432  OG1 THR   144      52.276 -20.394   5.713  1.00 73.50           O  
ATOM   1433  CG2 THR   144      52.649 -21.126   7.961  1.00 73.05           C  
ATOM   1434  H   THR   144      54.674 -20.145   4.555  1.00 63.56           H  
ATOM   1435  HA  THR   144      53.944 -18.911   7.053  1.00 64.12           H  
ATOM   1436  HB  THR   144      53.731 -21.800   6.258  1.00 73.16           H  
ATOM   1437 HG21 THR   144      53.412 -21.462   8.662  1.00 73.05           H  
ATOM   1438 HG22 THR   144      52.195 -20.206   8.329  1.00 73.05           H  
ATOM   1439 HG23 THR   144      51.883 -21.894   7.860  1.00 73.05           H  
ATOM   1440  HG1 THR   144      51.934 -19.573   6.076  1.00 73.50           H  
ATOM   1441  N   SER   145      56.542 -21.006   7.087  1.00 63.92           N  
ATOM   1442  CA  SER   145      57.727 -21.395   7.861  1.00 62.88           C  
ATOM   1443  C   SER   145      58.619 -20.162   8.182  1.00 65.16           C  
ATOM   1444  O   SER   145      58.930 -19.910   9.347  1.00 63.74           O  
ATOM   1445  CB  SER   145      58.539 -22.451   7.108  1.00 65.30           C  
ATOM   1446  OG  SER   145      59.778 -22.749   7.733  1.00 72.20           O  
ATOM   1447  H   SER   145      56.455 -21.337   6.136  1.00 63.92           H  
ATOM   1448  HA  SER   145      57.383 -21.820   8.805  1.00 62.88           H  
ATOM   1449  HB2 SER   145      58.735 -22.084   6.102  1.00 65.30           H  
ATOM   1450  HB3 SER   145      57.948 -23.366   7.052  1.00 65.30           H  
ATOM   1451  HG  SER   145      60.285 -21.934   7.776  1.00 72.20           H  
ATOM   1452  N   ILE   146      58.980 -19.388   7.143  1.00 61.42           N  
ATOM   1453  CA  ILE   146      59.898 -18.256   7.224  1.00 60.93           C  
ATOM   1454  C   ILE   146      59.235 -17.054   7.969  1.00 65.38           C  
ATOM   1455  O   ILE   146      59.915 -16.441   8.794  1.00 64.70           O  
ATOM   1456  CB  ILE   146      60.359 -17.869   5.791  1.00 63.59           C  
ATOM   1457  CG1 ILE   146      61.193 -19.042   5.174  1.00 63.38           C  
ATOM   1458  CG2 ILE   146      61.183 -16.575   5.804  1.00 64.38           C  
ATOM   1459  CD1 ILE   146      61.576 -18.931   3.687  1.00 69.70           C  
ATOM   1460  H   ILE   146      58.584 -19.606   6.240  1.00 61.42           H  
ATOM   1461  HA  ILE   146      60.777 -18.540   7.805  1.00 60.93           H  
ATOM   1462  HB  ILE   146      59.475 -17.692   5.178  1.00 63.59           H  
ATOM   1463 HG12 ILE   146      60.611 -19.956   5.295  1.00 63.38           H  
ATOM   1464 HG13 ILE   146      62.117 -19.121   5.745  1.00 63.38           H  
ATOM   1465 HG21 ILE   146      60.584 -15.768   6.225  1.00 64.38           H  
ATOM   1466 HG22 ILE   146      62.077 -16.719   6.412  1.00 64.38           H  
ATOM   1467 HG23 ILE   146      61.473 -16.319   4.786  1.00 64.38           H  
ATOM   1468 HD11 ILE   146      60.671 -18.849   3.084  1.00 69.70           H  
ATOM   1469 HD12 ILE   146      62.194 -18.045   3.536  1.00 69.70           H  
ATOM   1470 HD13 ILE   146      62.133 -19.818   3.387  1.00 69.70           H  
ATOM   1471  N   PHE   147      57.943 -16.734   7.721  1.00 62.25           N  
ATOM   1472  CA  PHE   147      57.307 -15.590   8.399  1.00 62.14           C  
ATOM   1473  C   PHE   147      57.041 -15.881   9.895  1.00 65.11           C  
ATOM   1474  O   PHE   147      57.118 -14.946  10.689  1.00 64.45           O  
ATOM   1475  CB  PHE   147      55.999 -15.151   7.730  1.00 64.39           C  
ATOM   1476  CG  PHE   147      56.136 -14.615   6.319  1.00 66.00           C  
ATOM   1477  CD1 PHE   147      57.277 -13.912   5.930  1.00 68.56           C  
ATOM   1478  CD2 PHE   147      55.056 -14.633   5.445  1.00 68.60           C  
ATOM   1479  CE1 PHE   147      57.388 -13.383   4.643  1.00 69.52           C  
ATOM   1480  CE2 PHE   147      55.156 -14.070   4.166  1.00 71.32           C  
ATOM   1481  CZ  PHE   147      56.324 -13.454   3.770  1.00 68.90           C  
ATOM   1482  H   PHE   147      57.409 -17.284   7.064  1.00 62.25           H  
ATOM   1483  HA  PHE   147      58.024 -14.774   8.312  1.00 62.14           H  
ATOM   1484  HB2 PHE   147      55.554 -14.370   8.346  1.00 64.39           H  
ATOM   1485  HB3 PHE   147      55.331 -16.013   7.699  1.00 64.39           H  
ATOM   1486  HD1 PHE   147      58.084 -13.776   6.635  1.00 68.56           H  
ATOM   1487  HD2 PHE   147      54.128 -15.088   5.757  1.00 68.60           H  
ATOM   1488  HE1 PHE   147      58.311 -12.916   4.329  1.00 69.52           H  
ATOM   1489  HE2 PHE   147      54.317 -14.118   3.488  1.00 71.32           H  
ATOM   1490  HZ  PHE   147      56.404 -13.029   2.780  1.00 68.90           H  
ATOM   1491  N   THR   148      56.754 -17.143  10.284  1.00 61.80           N  
ATOM   1492  CA  THR   148      56.566 -17.490  11.704  1.00 62.20           C  
ATOM   1493  C   THR   148      57.923 -17.339  12.411  1.00 67.21           C  
ATOM   1494  O   THR   148      58.003 -16.713  13.467  1.00 67.13           O  
ATOM   1495  CB  THR   148      55.966 -18.906  11.857  1.00 67.31           C  
ATOM   1496  OG1 THR   148      54.712 -18.948  11.178  1.00 64.28           O  
ATOM   1497  CG2 THR   148      55.763 -19.313  13.323  1.00 65.93           C  
ATOM   1498  H   THR   148      56.665 -17.866   9.584  1.00 61.80           H  
ATOM   1499  HA  THR   148      55.848 -16.818  12.173  1.00 62.20           H  
ATOM   1500  HB  THR   148      56.674 -19.613  11.426  1.00 67.31           H  
ATOM   1501 HG21 THR   148      56.719 -19.270  13.847  1.00 65.93           H  
ATOM   1502 HG22 THR   148      55.059 -18.630  13.796  1.00 65.93           H  
ATOM   1503 HG23 THR   148      55.370 -20.329  13.366  1.00 65.93           H  
ATOM   1504  HG1 THR   148      54.131 -18.310  11.598  1.00 64.28           H  
ATOM   1505  N   LEU   149      58.990 -17.846  11.761  1.00 64.15           N  
ATOM   1506  CA  LEU   149      60.387 -17.811  12.189  1.00 64.06           C  
ATOM   1507  C   LEU   149      60.877 -16.375  12.421  1.00 69.60           C  
ATOM   1508  O   LEU   149      61.679 -16.134  13.325  1.00 70.48           O  
ATOM   1509  CB  LEU   149      61.230 -18.476  11.087  1.00 63.69           C  
ATOM   1510  CG  LEU   149      62.668 -18.808  11.398  1.00 68.66           C  
ATOM   1511  CD1 LEU   149      62.740 -19.953  12.363  1.00 69.74           C  
ATOM   1512  CD2 LEU   149      63.372 -19.251  10.165  1.00 70.36           C  
ATOM   1513  H   LEU   149      58.803 -18.302  10.880  1.00 64.15           H  
ATOM   1514  HA  LEU   149      60.485 -18.340  13.138  1.00 64.06           H  
ATOM   1515  HB2 LEU   149      61.230 -17.803  10.230  1.00 63.69           H  
ATOM   1516  HB3 LEU   149      60.731 -19.408  10.817  1.00 63.69           H  
ATOM   1517  HG  LEU   149      63.128 -17.911  11.814  1.00 68.66           H  
ATOM   1518 HD11 LEU   149      62.215 -19.688  13.282  1.00 69.74           H  
ATOM   1519 HD12 LEU   149      62.272 -20.833  11.918  1.00 69.74           H  
ATOM   1520 HD13 LEU   149      63.783 -20.171  12.590  1.00 69.74           H  
ATOM   1521 HD21 LEU   149      62.888 -20.148   9.774  1.00 70.36           H  
ATOM   1522 HD22 LEU   149      63.330 -18.460   9.417  1.00 70.36           H  
ATOM   1523 HD23 LEU   149      64.413 -19.474  10.402  1.00 70.36           H  
ATOM   1524  N   THR   150      60.397 -15.433  11.583  1.00 65.88           N  
ATOM   1525  CA  THR   150      60.751 -14.014  11.612  1.00 65.58           C  
ATOM   1526  C   THR   150      59.966 -13.291  12.723  1.00 70.30           C  
ATOM   1527  O   THR   150      60.540 -12.438  13.395  1.00 69.78           O  
ATOM   1528  CB  THR   150      60.480 -13.393  10.233  1.00 70.66           C  
ATOM   1529  OG1 THR   150      61.207 -14.135   9.255  1.00 68.23           O  
ATOM   1530  CG2 THR   150      60.881 -11.930  10.147  1.00 69.26           C  
ATOM   1531  H   THR   150      59.739 -15.733  10.877  1.00 65.88           H  
ATOM   1532  HA  THR   150      61.811 -13.903  11.836  1.00 65.58           H  
ATOM   1533  HB  THR   150      59.405 -13.438  10.057  1.00 70.66           H  
ATOM   1534 HG21 THR   150      60.342 -11.361  10.904  1.00 69.26           H  
ATOM   1535 HG22 THR   150      61.953 -11.835  10.317  1.00 69.26           H  
ATOM   1536 HG23 THR   150      60.635 -11.543   9.158  1.00 69.26           H  
ATOM   1537  HG1 THR   150      62.141 -14.055   9.464  1.00 68.23           H  
ATOM   1538  N   MET   151      58.681 -13.641  12.938  1.00 68.20           N  
ATOM   1539  CA  MET   151      57.873 -13.015  13.992  1.00 68.96           C  
ATOM   1540  C   MET   151      58.340 -13.469  15.369  1.00 73.45           C  
ATOM   1541  O   MET   151      58.115 -12.759  16.344  1.00 73.42           O  
ATOM   1542  CB  MET   151      56.385 -13.292  13.819  1.00 71.88           C  
ATOM   1543  CG  MET   151      55.799 -12.623  12.600  1.00 76.28           C  
ATOM   1544  SD  MET   151      56.124 -10.832  12.536  1.00 81.57           S  
ATOM   1545  CE  MET   151      57.376 -10.782  11.253  1.00 77.90           C  
ATOM   1546  H   MET   151      58.263 -14.355  12.359  1.00 68.20           H  
ATOM   1547  HA  MET   151      58.015 -11.938  13.906  1.00 68.96           H  
ATOM   1548  HB2 MET   151      55.859 -12.929  14.701  1.00 71.88           H  
ATOM   1549  HB3 MET   151      56.241 -14.369  13.726  1.00 71.88           H  
ATOM   1550  HG2 MET   151      54.721 -12.780  12.606  1.00 76.28           H  
ATOM   1551  HG3 MET   151      56.229 -13.085  11.712  1.00 76.28           H  
ATOM   1552  HE1 MET   151      58.237 -11.375  11.560  1.00 77.90           H  
ATOM   1553  HE2 MET   151      56.966 -11.188  10.328  1.00 77.90           H  
ATOM   1554  HE3 MET   151      57.685  -9.750  11.088  1.00 77.90           H  
ATOM   1555  N   MET   152      59.040 -14.611  15.441  1.00 70.39           N  
ATOM   1556  CA  MET   152      59.676 -15.075  16.671  1.00 71.06           C  
ATOM   1557  C   MET   152      60.820 -14.147  17.012  1.00 74.73           C  
ATOM   1558  O   MET   152      61.016 -13.813  18.179  1.00 75.82           O  
ATOM   1559  CB  MET   152      60.161 -16.522  16.531  1.00 73.55           C  
ATOM   1560  CG  MET   152      59.056 -17.510  16.381  1.00 77.85           C  
ATOM   1561  SD  MET   152      59.731 -19.146  16.109  1.00 82.75           S  
ATOM   1562  CE  MET   152      58.297 -20.048  16.015  1.00 79.87           C  
ATOM   1563  H   MET   152      59.130 -15.174  14.608  1.00 70.39           H  
ATOM   1564  HA  MET   152      58.946 -15.060  17.480  1.00 71.06           H  
ATOM   1565  HB2 MET   152      60.735 -16.780  17.420  1.00 73.55           H  
ATOM   1566  HB3 MET   152      60.803 -16.586  15.652  1.00 73.55           H  
ATOM   1567  HG2 MET   152      58.434 -17.231  15.529  1.00 77.85           H  
ATOM   1568  HG3 MET   152      58.450 -17.515  17.287  1.00 77.85           H  
ATOM   1569  HE1 MET   152      57.743 -19.947  16.947  1.00 79.87           H  
ATOM   1570  HE2 MET   152      57.690 -19.678  15.189  1.00 79.87           H  
ATOM   1571  HE3 MET   152      58.540 -21.097  15.847  1.00 79.87           H  
ATOM   1572  N   SER   153      61.547 -13.693  15.967  1.00 69.22           N  
ATOM   1573  CA  SER   153      62.653 -12.753  16.063  1.00 68.52           C  
ATOM   1574  C   SER   153      62.135 -11.387  16.546  1.00 72.05           C  
ATOM   1575  O   SER   153      62.713 -10.802  17.467  1.00 72.23           O  
ATOM   1576  CB  SER   153      63.355 -12.638  14.710  1.00 70.87           C  
ATOM   1577  OG  SER   153      64.469 -11.768  14.735  1.00 78.29           O  
ATOM   1578  H   SER   153      61.302 -14.032  15.049  1.00 69.22           H  
ATOM   1579  HA  SER   153      63.382 -13.114  16.790  1.00 68.52           H  
ATOM   1580  HB2 SER   153      62.639 -12.265  13.977  1.00 70.87           H  
ATOM   1581  HB3 SER   153      63.697 -13.629  14.411  1.00 70.87           H  
ATOM   1582  HG  SER   153      64.153 -10.900  15.000  1.00 78.29           H  
ATOM   1583  N   VAL   154      60.996 -10.927  15.968  1.00 67.49           N  
ATOM   1584  CA  VAL   154      60.329  -9.656  16.292  1.00 66.92           C  
ATOM   1585  C   VAL   154      59.774  -9.725  17.728  1.00 70.50           C  
ATOM   1586  O   VAL   154      59.886  -8.746  18.472  1.00 71.24           O  
ATOM   1587  CB  VAL   154      59.209  -9.321  15.259  1.00 69.99           C  
ATOM   1588  CG1 VAL   154      58.455  -8.045  15.637  1.00 69.98           C  
ATOM   1589  CG2 VAL   154      59.778  -9.206  13.845  1.00 69.27           C  
ATOM   1590  H   VAL   154      60.571 -11.506  15.257  1.00 67.49           H  
ATOM   1591  HA  VAL   154      61.057  -8.847  16.235  1.00 66.92           H  
ATOM   1592  HB  VAL   154      58.499 -10.147  15.277  1.00 69.99           H  
ATOM   1593 HG11 VAL   154      58.030  -8.156  16.636  1.00 69.98           H  
ATOM   1594 HG12 VAL   154      59.143  -7.199  15.627  1.00 69.98           H  
ATOM   1595 HG13 VAL   154      57.654  -7.869  14.920  1.00 69.98           H  
ATOM   1596 HG21 VAL   154      60.493  -8.382  13.808  1.00 69.27           H  
ATOM   1597 HG22 VAL   154      60.281 -10.135  13.579  1.00 69.27           H  
ATOM   1598 HG23 VAL   154      58.969  -9.016  13.142  1.00 69.27           H  
ATOM   1599  N   ASP   155      59.199 -10.886  18.115  1.00 65.77           N  
ATOM   1600  CA  ASP   155      58.638 -11.113  19.450  1.00 66.04           C  
ATOM   1601  C   ASP   155      59.744 -11.020  20.505  1.00 67.97           C  
ATOM   1602  O   ASP   155      59.579 -10.292  21.485  1.00 67.86           O  
ATOM   1603  CB  ASP   155      57.937 -12.476  19.511  1.00 68.58           C  
ATOM   1604  CG  ASP   155      57.165 -12.720  20.785  1.00 83.08           C  
ATOM   1605  OD1 ASP   155      56.025 -12.205  20.897  1.00 85.09           O  
ATOM   1606  OD2 ASP   155      57.653 -13.507  21.633  1.00 88.07           O1-
ATOM   1607  H   ASP   155      59.155 -11.641  17.446  1.00 65.77           H  
ATOM   1608  HA  ASP   155      57.896 -10.342  19.657  1.00 66.04           H  
ATOM   1609  HB2 ASP   155      58.695 -13.254  19.417  1.00 68.58           H  
ATOM   1610  HB3 ASP   155      57.243 -12.541  18.672  1.00 68.58           H  
ATOM   1611  N   ARG   156      60.896 -11.708  20.263  1.00 62.83           N  
ATOM   1612  CA  ARG   156      62.084 -11.690  21.138  1.00 62.26           C  
ATOM   1613  C   ARG   156      62.724 -10.295  21.163  1.00 64.89           C  
ATOM   1614  O   ARG   156      63.290  -9.905  22.187  1.00 64.88           O  
ATOM   1615  CB  ARG   156      63.138 -12.735  20.713  1.00 60.13           C  
ATOM   1616  CG  ARG   156      62.725 -14.201  20.853  1.00 65.32           C  
ATOM   1617  CD  ARG   156      63.871 -15.092  20.417  1.00 78.88           C  
ATOM   1618  NE  ARG   156      63.524 -16.515  20.367  1.00 93.39           N  
ATOM   1619  CZ  ARG   156      64.373 -17.473  20.000  1.00111.92           C  
ATOM   1620  NH1 ARG   156      65.622 -17.172  19.658  1.00 98.84           N  
ATOM   1621  NH2 ARG   156      63.982 -18.741  19.981  1.00101.13           N1+
ATOM   1622  H   ARG   156      60.939 -12.270  19.424  1.00 62.83           H  
ATOM   1623  HA  ARG   156      61.737 -11.949  22.140  1.00 62.26           H  
ATOM   1624  HB2 ARG   156      64.027 -12.579  21.324  1.00 60.13           H  
ATOM   1625  HB3 ARG   156      63.380 -12.555  19.665  1.00 60.13           H  
ATOM   1626  HG2 ARG   156      61.856 -14.395  20.225  1.00 65.32           H  
ATOM   1627  HG3 ARG   156      62.477 -14.410  21.892  1.00 65.32           H  
ATOM   1628  HD2 ARG   156      64.695 -14.960  21.119  1.00 78.88           H  
ATOM   1629  HD3 ARG   156      64.190 -14.781  19.422  1.00 78.88           H  
ATOM   1630  HE  ARG   156      62.588 -16.784  20.628  1.00 93.39           H  
ATOM   1631 HH11 ARG   156      65.931 -16.211  19.669  1.00 98.84           H  
ATOM   1632 HH12 ARG   156      66.262 -17.906  19.386  1.00 98.84           H  
ATOM   1633 HH21 ARG   156      64.630 -19.466  19.708  1.00101.13           H  
ATOM   1634 HH22 ARG   156      63.035 -18.982  20.239  1.00101.13           H  
ATOM   1635  N   TYR   157      62.634  -9.546  20.044  1.00 60.54           N  
ATOM   1636  CA  TYR   157      63.154  -8.181  19.939  1.00 60.61           C  
ATOM   1637  C   TYR   157      62.351  -7.216  20.824  1.00 65.14           C  
ATOM   1638  O   TYR   157      62.942  -6.462  21.599  1.00 65.15           O  
ATOM   1639  CB  TYR   157      63.136  -7.701  18.483  1.00 61.02           C  
ATOM   1640  CG  TYR   157      63.291  -6.205  18.354  1.00 63.80           C  
ATOM   1641  CD1 TYR   157      64.537  -5.599  18.475  1.00 66.69           C  
ATOM   1642  CD2 TYR   157      62.187  -5.389  18.113  1.00 64.61           C  
ATOM   1643  CE1 TYR   157      64.683  -4.215  18.376  1.00 67.92           C  
ATOM   1644  CE2 TYR   157      62.319  -4.005  18.016  1.00 66.09           C  
ATOM   1645  CZ  TYR   157      63.569  -3.423  18.152  1.00 74.97           C  
ATOM   1646  OH  TYR   157      63.710  -2.059  18.067  1.00 78.99           O  
ATOM   1647  H   TYR   157      62.184  -9.949  19.235  1.00 60.54           H  
ATOM   1648  HA  TYR   157      64.187  -8.190  20.289  1.00 60.61           H  
ATOM   1649  HB2 TYR   157      62.187  -7.992  18.033  1.00 61.02           H  
ATOM   1650  HB3 TYR   157      63.955  -8.182  17.948  1.00 61.02           H  
ATOM   1651  HD1 TYR   157      65.410  -6.212  18.651  1.00 66.69           H  
ATOM   1652  HD2 TYR   157      61.211  -5.838  17.998  1.00 64.61           H  
ATOM   1653  HE1 TYR   157      65.659  -3.764  18.472  1.00 67.92           H  
ATOM   1654  HE2 TYR   157      61.451  -3.389  17.836  1.00 66.09           H  
ATOM   1655  HH  TYR   157      62.896  -1.576  17.910  1.00 78.99           H  
ATOM   1656  N   ILE   158      61.014  -7.222  20.671  1.00 62.06           N  
ATOM   1657  CA  ILE   158      60.100  -6.373  21.437  1.00 62.91           C  
ATOM   1658  C   ILE   158      60.226  -6.728  22.927  1.00 68.66           C  
ATOM   1659  O   ILE   158      60.269  -5.827  23.758  1.00 69.75           O  
ATOM   1660  CB  ILE   158      58.644  -6.527  20.904  1.00 65.52           C  
ATOM   1661  CG1 ILE   158      58.546  -5.866  19.504  1.00 65.13           C  
ATOM   1662  CG2 ILE   158      57.603  -5.916  21.873  1.00 66.87           C  
ATOM   1663  CD1 ILE   158      57.207  -5.935  18.819  1.00 72.89           C  
ATOM   1664  H   ILE   158      60.617  -7.849  19.987  1.00 62.06           H  
ATOM   1665  HA  ILE   158      60.364  -5.321  21.318  1.00 62.91           H  
ATOM   1666  HB  ILE   158      58.413  -7.590  20.827  1.00 65.52           H  
ATOM   1667 HG12 ILE   158      59.274  -6.353  18.855  1.00 65.13           H  
ATOM   1668 HG13 ILE   158      58.806  -4.813  19.616  1.00 65.13           H  
ATOM   1669 HG21 ILE   158      57.684  -6.400  22.846  1.00 66.87           H  
ATOM   1670 HG22 ILE   158      57.793  -4.848  21.982  1.00 66.87           H  
ATOM   1671 HG23 ILE   158      56.602  -6.068  21.474  1.00 66.87           H  
ATOM   1672 HD11 ILE   158      56.918  -6.978  18.692  1.00 72.89           H  
ATOM   1673 HD12 ILE   158      56.461  -5.423  19.428  1.00 72.89           H  
ATOM   1674 HD13 ILE   158      57.272  -5.454  17.844  1.00 72.89           H  
ATOM   1675  N   ALA   159      60.390  -8.024  23.241  1.00 64.73           N  
ATOM   1676  CA  ALA   159      60.545  -8.526  24.606  1.00 65.27           C  
ATOM   1677  C   ALA   159      61.665  -7.802  25.388  1.00 70.01           C  
ATOM   1678  O   ALA   159      61.503  -7.538  26.578  1.00 70.89           O  
ATOM   1679  CB  ALA   159      60.850 -10.011  24.564  1.00 65.68           C  
ATOM   1680  H   ALA   159      60.407  -8.695  22.487  1.00 64.73           H  
ATOM   1681  HA  ALA   159      59.605  -8.336  25.125  1.00 65.27           H  
ATOM   1682  HB1 ALA   159      60.049 -10.533  24.042  1.00 65.68           H  
ATOM   1683  HB2 ALA   159      61.792 -10.173  24.041  1.00 65.68           H  
ATOM   1684  HB3 ALA   159      60.929 -10.394  25.582  1.00 65.68           H  
ATOM   1685  N   VAL   160      62.766  -7.468  24.725  1.00 66.30           N  
ATOM   1686  CA  VAL   160      63.928  -6.879  25.372  1.00 67.30           C  
ATOM   1687  C   VAL   160      63.964  -5.353  25.172  1.00 72.38           C  
ATOM   1688  O   VAL   160      64.226  -4.620  26.131  1.00 74.16           O  
ATOM   1689  CB  VAL   160      65.214  -7.539  24.797  1.00 71.35           C  
ATOM   1690  CG1 VAL   160      66.468  -7.005  25.472  1.00 72.50           C  
ATOM   1691  CG2 VAL   160      65.156  -9.054  24.930  1.00 71.07           C  
ATOM   1692  H   VAL   160      62.797  -7.629  23.729  1.00 66.30           H  
ATOM   1693  HA  VAL   160      63.869  -7.063  26.445  1.00 67.30           H  
ATOM   1694  HB  VAL   160      65.261  -7.281  23.739  1.00 71.35           H  
ATOM   1695 HG11 VAL   160      66.512  -5.921  25.351  1.00 72.50           H  
ATOM   1696 HG12 VAL   160      66.441  -7.252  26.534  1.00 72.50           H  
ATOM   1697 HG13 VAL   160      67.347  -7.457  25.015  1.00 72.50           H  
ATOM   1698 HG21 VAL   160      65.109  -9.324  25.986  1.00 71.07           H  
ATOM   1699 HG22 VAL   160      64.270  -9.430  24.419  1.00 71.07           H  
ATOM   1700 HG23 VAL   160      66.048  -9.493  24.483  1.00 71.07           H  
ATOM   1701  N   CYS   161      63.724  -4.883  23.936  1.00 67.53           N  
ATOM   1702  CA  CYS   161      63.879  -3.481  23.572  1.00 67.35           C  
ATOM   1703  C   CYS   161      62.606  -2.664  23.866  1.00 72.25           C  
ATOM   1704  O   CYS   161      62.728  -1.472  24.159  1.00 72.56           O  
ATOM   1705  CB  CYS   161      64.258  -3.368  22.104  1.00 66.58           C  
ATOM   1706  SG  CYS   161      65.825  -4.170  21.695  1.00 70.34           S  
ATOM   1707  H   CYS   161      63.424  -5.533  23.225  1.00 67.53           H  
ATOM   1708  HA  CYS   161      64.676  -3.063  24.186  1.00 67.35           H  
ATOM   1709  HB2 CYS   161      64.335  -2.311  21.848  1.00 66.58           H  
ATOM   1710  HB3 CYS   161      63.469  -3.829  21.509  1.00 66.58           H  
ATOM   1711  HG  CYS   161      66.808  -3.620  22.414  1.00 70.34           H  
ATOM   1712  N   HIS   162      61.412  -3.263  23.789  1.00 69.11           N  
ATOM   1713  CA  HIS   162      60.171  -2.525  24.074  1.00 69.66           C  
ATOM   1714  C   HIS   162      59.379  -3.279  25.173  1.00 74.48           C  
ATOM   1715  O   HIS   162      58.366  -3.915  24.868  1.00 74.09           O  
ATOM   1716  CB  HIS   162      59.357  -2.354  22.780  1.00 69.74           C  
ATOM   1717  CG  HIS   162      60.118  -1.687  21.672  1.00 72.68           C  
ATOM   1718  ND1 HIS   162      60.122  -0.313  21.522  1.00 74.97           N  
ATOM   1719  CD2 HIS   162      60.895  -2.234  20.707  1.00 73.54           C  
ATOM   1720  CE1 HIS   162      60.890  -0.068  20.471  1.00 73.95           C  
ATOM   1721  NE2 HIS   162      61.376  -1.193  19.947  1.00 73.41           N  
ATOM   1722  H   HIS   162      61.360  -4.238  23.532  1.00 69.11           H  
ATOM   1723  HA  HIS   162      60.395  -1.525  24.445  1.00 69.66           H  
ATOM   1724  HB2 HIS   162      58.476  -1.751  23.003  1.00 69.74           H  
ATOM   1725  HB3 HIS   162      59.044  -3.341  22.437  1.00 69.74           H  
ATOM   1726  HD2 HIS   162      61.096  -3.284  20.561  1.00 73.54           H  
ATOM   1727  HE2 HIS   162      61.984  -1.267  19.145  1.00 73.41           H  
ATOM   1728  HE1 HIS   162      61.095   0.920  20.085  1.00 73.95           H  
ATOM   1729  N   PRO   163      59.868  -3.280  26.445  1.00 71.87           N  
ATOM   1730  CA  PRO   163      59.231  -4.109  27.482  1.00 72.29           C  
ATOM   1731  C   PRO   163      57.790  -3.710  27.807  1.00 76.17           C  
ATOM   1732  O   PRO   163      57.010  -4.582  28.191  1.00 76.20           O  
ATOM   1733  CB  PRO   163      60.119  -3.876  28.707  1.00 75.25           C  
ATOM   1734  CG  PRO   163      61.440  -3.489  28.137  1.00 79.27           C  
ATOM   1735  CD  PRO   163      61.081  -2.627  26.977  1.00 74.13           C  
ATOM   1736  HA  PRO   163      59.156  -5.147  27.154  1.00 72.29           H  
ATOM   1737  HB2 PRO   163      60.207  -4.788  29.300  1.00 75.25           H  
ATOM   1738  HB3 PRO   163      59.718  -3.076  29.329  1.00 75.25           H  
ATOM   1739  HG2 PRO   163      61.997  -4.369  27.813  1.00 79.27           H  
ATOM   1740  HG3 PRO   163      62.031  -2.936  28.868  1.00 79.27           H  
ATOM   1741  HD2 PRO   163      60.868  -1.608  27.297  1.00 74.13           H  
ATOM   1742  HD3 PRO   163      61.879  -2.616  26.236  1.00 74.13           H  
ATOM   1743  N   VAL   164      57.430  -2.425  27.666  1.00 72.28           N  
ATOM   1744  CA  VAL   164      56.063  -1.985  27.970  1.00 72.36           C  
ATOM   1745  C   VAL   164      55.138  -2.433  26.804  1.00 74.98           C  
ATOM   1746  O   VAL   164      53.979  -2.799  27.042  1.00 75.00           O  
ATOM   1747  CB  VAL   164      55.992  -0.464  28.238  1.00 76.77           C  
ATOM   1748  CG1 VAL   164      54.570  -0.029  28.567  1.00 77.27           C  
ATOM   1749  CG2 VAL   164      56.935  -0.072  29.377  1.00 77.53           C  
ATOM   1750  H   VAL   164      58.110  -1.751  27.344  1.00 72.28           H  
ATOM   1751  HA  VAL   164      55.721  -2.452  28.893  1.00 72.36           H  
ATOM   1752  HB  VAL   164      56.306   0.047  27.329  1.00 76.77           H  
ATOM   1753 HG11 VAL   164      53.909  -0.294  27.742  1.00 77.27           H  
ATOM   1754 HG12 VAL   164      54.238  -0.531  29.475  1.00 77.27           H  
ATOM   1755 HG13 VAL   164      54.545   1.051  28.718  1.00 77.27           H  
ATOM   1756 HG21 VAL   164      56.630  -0.578  30.292  1.00 77.53           H  
ATOM   1757 HG22 VAL   164      57.954  -0.365  29.122  1.00 77.53           H  
ATOM   1758 HG23 VAL   164      56.895   1.006  29.527  1.00 77.53           H  
ATOM   1759  N   LYS   165      55.684  -2.467  25.565  1.00 69.61           N  
ATOM   1760  CA  LYS   165      54.973  -2.942  24.376  1.00 67.89           C  
ATOM   1761  C   LYS   165      54.820  -4.445  24.420  1.00 69.95           C  
ATOM   1762  O   LYS   165      53.819  -4.959  23.940  1.00 70.35           O  
ATOM   1763  CB  LYS   165      55.688  -2.528  23.082  1.00 69.46           C  
ATOM   1764  CG  LYS   165      55.642  -1.027  22.816  1.00 88.93           C  
ATOM   1765  CD  LYS   165      56.247  -0.649  21.457  1.00 95.77           C  
ATOM   1766  CE  LYS   165      56.028   0.806  21.115  1.00103.32           C  
ATOM   1767  NZ  LYS   165      56.699   1.725  22.073  1.00113.74           N1+
ATOM   1768  H   LYS   165      56.635  -2.146  25.456  1.00 69.61           H  
ATOM   1769  HA  LYS   165      53.989  -2.478  24.381  1.00 67.89           H  
ATOM   1770  HB2 LYS   165      55.212  -3.040  22.246  1.00 69.46           H  
ATOM   1771  HB3 LYS   165      56.732  -2.836  23.149  1.00 69.46           H  
ATOM   1772  HG2 LYS   165      56.202  -0.517  23.601  1.00 88.93           H  
ATOM   1773  HG3 LYS   165      54.603  -0.699  22.839  1.00 88.93           H  
ATOM   1774  HD2 LYS   165      55.785  -1.263  20.685  1.00 95.77           H  
ATOM   1775  HD3 LYS   165      57.319  -0.843  21.484  1.00 95.77           H  
ATOM   1776  HE2 LYS   165      54.958   1.010  21.126  1.00103.32           H  
ATOM   1777  HE3 LYS   165      56.422   0.994  20.117  1.00103.32           H  
ATOM   1778  HZ1 LYS   165      56.340   1.561  23.003  1.00113.74           H  
ATOM   1779  HZ2 LYS   165      57.695   1.556  22.060  1.00113.74           H  
ATOM   1780  HZ3 LYS   165      56.515   2.682  21.806  1.00113.74           H  
ATOM   1781  N   ALA   166      55.801  -5.149  25.020  1.00 64.48           N  
ATOM   1782  CA  ALA   166      55.834  -6.606  25.156  1.00 63.19           C  
ATOM   1783  C   ALA   166      54.594  -7.117  25.903  1.00 66.79           C  
ATOM   1784  O   ALA   166      54.069  -8.167  25.558  1.00 66.15           O  
ATOM   1785  CB  ALA   166      57.101  -7.025  25.881  1.00 64.00           C  
ATOM   1786  H   ALA   166      56.574  -4.628  25.410  1.00 64.48           H  
ATOM   1787  HA  ALA   166      55.830  -7.047  24.159  1.00 63.19           H  
ATOM   1788  HB1 ALA   166      57.971  -6.678  25.324  1.00 64.00           H  
ATOM   1789  HB2 ALA   166      57.110  -6.586  26.880  1.00 64.00           H  
ATOM   1790  HB3 ALA   166      57.129  -8.111  25.961  1.00 64.00           H  
ATOM   1791  N   LEU   167      54.108  -6.350  26.886  1.00 64.14           N  
ATOM   1792  CA  LEU   167      52.896  -6.649  27.658  1.00 65.15           C  
ATOM   1793  C   LEU   167      51.655  -6.642  26.762  1.00 71.32           C  
ATOM   1794  O   LEU   167      50.726  -7.428  26.961  1.00 71.49           O  
ATOM   1795  CB  LEU   167      52.727  -5.600  28.787  1.00 66.01           C  
ATOM   1796  CG  LEU   167      53.840  -5.487  29.822  1.00 70.39           C  
ATOM   1797  CD1 LEU   167      53.732  -4.211  30.586  1.00 71.31           C  
ATOM   1798  CD2 LEU   167      53.862  -6.675  30.752  1.00 73.24           C  
ATOM   1799  H   LEU   167      54.612  -5.504  27.114  1.00 64.14           H  
ATOM   1800  HA  LEU   167      53.002  -7.645  28.088  1.00 65.15           H  
ATOM   1801  HB2 LEU   167      51.808  -5.844  29.322  1.00 66.01           H  
ATOM   1802  HB3 LEU   167      52.624  -4.625  28.313  1.00 66.01           H  
ATOM   1803  HG  LEU   167      54.787  -5.481  29.282  1.00 70.39           H  
ATOM   1804 HD11 LEU   167      53.763  -3.370  29.893  1.00 71.31           H  
ATOM   1805 HD12 LEU   167      52.791  -4.194  31.135  1.00 71.31           H  
ATOM   1806 HD13 LEU   167      54.564  -4.137  31.286  1.00 71.31           H  
ATOM   1807 HD21 LEU   167      52.927  -6.715  31.312  1.00 73.24           H  
ATOM   1808 HD22 LEU   167      53.977  -7.589  30.170  1.00 73.24           H  
ATOM   1809 HD23 LEU   167      54.698  -6.578  31.445  1.00 73.24           H  
ATOM   1810  N   ASP   168      51.666  -5.753  25.777  1.00 69.18           N  
ATOM   1811  CA  ASP   168      50.560  -5.569  24.849  1.00 69.84           C  
ATOM   1812  C   ASP   168      50.766  -6.243  23.503  1.00 73.97           C  
ATOM   1813  O   ASP   168      50.035  -5.957  22.577  1.00 73.99           O  
ATOM   1814  CB  ASP   168      50.296  -4.071  24.569  1.00 72.12           C  
ATOM   1815  CG  ASP   168      50.443  -3.161  25.802  1.00 78.71           C  
ATOM   1816  OD1 ASP   168      49.728  -3.312  26.797  1.00 79.36           O  
ATOM   1817  OD2 ASP   168      51.247  -2.229  25.743  1.00 80.27           O1-
ATOM   1818  H   ASP   168      52.486  -5.173  25.664  1.00 69.18           H  
ATOM   1819  HA  ASP   168      49.712  -6.035  25.352  1.00 69.84           H  
ATOM   1820  HB2 ASP   168      49.280  -3.968  24.188  1.00 72.12           H  
ATOM   1821  HB3 ASP   168      51.004  -3.736  23.813  1.00 72.12           H  
ATOM   1822  N   PHE   169      51.774  -7.100  23.397  1.00 70.16           N  
ATOM   1823  CA  PHE   169      52.157  -7.770  22.142  1.00 69.26           C  
ATOM   1824  C   PHE   169      52.447  -9.276  22.321  1.00 73.57           C  
ATOM   1825  O   PHE   169      52.296 -10.040  21.362  1.00 72.76           O  
ATOM   1826  CB  PHE   169      53.421  -7.097  21.553  1.00 70.38           C  
ATOM   1827  CG  PHE   169      53.943  -7.670  20.252  1.00 71.23           C  
ATOM   1828  CD1 PHE   169      53.446  -7.231  19.030  1.00 74.36           C  
ATOM   1829  CD2 PHE   169      54.963  -8.618  20.246  1.00 73.06           C  
ATOM   1830  CE1 PHE   169      53.933  -7.758  17.826  1.00 74.46           C  
ATOM   1831  CE2 PHE   169      55.436  -9.157  19.043  1.00 75.11           C  
ATOM   1832  CZ  PHE   169      54.929  -8.712  17.840  1.00 72.76           C  
ATOM   1833  H   PHE   169      52.312  -7.304  24.227  1.00 70.16           H  
ATOM   1834  HA  PHE   169      51.305  -7.673  21.469  1.00 69.26           H  
ATOM   1835  HB2 PHE   169      54.216  -7.180  22.294  1.00 70.38           H  
ATOM   1836  HB3 PHE   169      53.190  -6.046  21.384  1.00 70.38           H  
ATOM   1837  HD1 PHE   169      52.675  -6.475  19.010  1.00 74.36           H  
ATOM   1838  HD2 PHE   169      55.396  -8.942  21.182  1.00 73.06           H  
ATOM   1839  HE1 PHE   169      53.527  -7.416  16.886  1.00 74.46           H  
ATOM   1840  HE2 PHE   169      56.200  -9.922  19.057  1.00 75.11           H  
ATOM   1841  HZ  PHE   169      55.311  -9.109  16.912  1.00 72.76           H  
ATOM   1842  N   ARG   170      52.940  -9.700  23.494  1.00 70.96           N  
ATOM   1843  CA  ARG   170      53.317 -11.107  23.676  1.00 70.63           C  
ATOM   1844  C   ARG   170      52.187 -11.902  24.401  1.00 76.02           C  
ATOM   1845  O   ARG   170      52.470 -12.786  25.220  1.00 76.48           O  
ATOM   1846  CB  ARG   170      54.646 -11.222  24.450  1.00 69.99           C  
ATOM   1847  CG  ARG   170      55.834 -10.484  23.800  1.00 75.01           C  
ATOM   1848  CD  ARG   170      57.131 -10.812  24.512  1.00 81.94           C  
ATOM   1849  NE  ARG   170      57.530 -12.202  24.276  1.00 90.17           N  
ATOM   1850  CZ  ARG   170      58.436 -12.859  24.990  1.00103.88           C  
ATOM   1851  NH1 ARG   170      58.979 -12.298  26.064  1.00 90.55           N  
ATOM   1852  NH2 ARG   170      58.737 -14.116  24.695  1.00 92.33           N1+
ATOM   1853  H   ARG   170      53.052  -9.047  24.257  1.00 70.96           H  
ATOM   1854  HA  ARG   170      53.458 -11.547  22.688  1.00 70.63           H  
ATOM   1855  HB2 ARG   170      54.904 -12.278  24.528  1.00 69.99           H  
ATOM   1856  HB3 ARG   170      54.494 -10.810  25.447  1.00 69.99           H  
ATOM   1857  HG2 ARG   170      55.660  -9.409  23.856  1.00 75.01           H  
ATOM   1858  HG3 ARG   170      55.914 -10.786  22.756  1.00 75.01           H  
ATOM   1859  HD2 ARG   170      56.998 -10.658  25.582  1.00 81.94           H  
ATOM   1860  HD3 ARG   170      57.916 -10.151  24.143  1.00 81.94           H  
ATOM   1861  HE  ARG   170      57.085 -12.695  23.513  1.00 90.17           H  
ATOM   1862 HH11 ARG   170      58.757 -11.342  26.300  1.00 90.55           H  
ATOM   1863 HH12 ARG   170      59.612 -12.828  26.645  1.00 90.55           H  
ATOM   1864 HH21 ARG   170      59.372 -14.635  25.283  1.00 92.33           H  
ATOM   1865 HH22 ARG   170      58.331 -14.554  23.880  1.00 92.33           H  
ATOM   1866  N   THR   171      50.916 -11.620  24.034  1.00 72.98           N  
ATOM   1867  CA  THR   171      49.727 -12.286  24.583  1.00 74.08           C  
ATOM   1868  C   THR   171      49.332 -13.470  23.686  1.00 78.29           C  
ATOM   1869  O   THR   171      49.650 -13.444  22.489  1.00 77.36           O  
ATOM   1870  CB  THR   171      48.560 -11.287  24.723  1.00 85.46           C  
ATOM   1871  OG1 THR   171      48.112 -10.866  23.435  1.00 86.60           O  
ATOM   1872  CG2 THR   171      48.912 -10.084  25.584  1.00 86.40           C  
ATOM   1873  H   THR   171      50.774 -10.903  23.338  1.00 72.98           H  
ATOM   1874  HA  THR   171      49.963 -12.667  25.576  1.00 74.08           H  
ATOM   1875  HB  THR   171      47.753 -11.809  25.233  1.00 85.46           H  
ATOM   1876 HG21 THR   171      49.232 -10.423  26.569  1.00 86.40           H  
ATOM   1877 HG22 THR   171      49.720  -9.524  25.112  1.00 86.40           H  
ATOM   1878 HG23 THR   171      48.038  -9.442  25.687  1.00 86.40           H  
ATOM   1879  HG1 THR   171      48.841 -10.409  23.009  1.00 86.60           H  
ATOM   1880  N   PRO   172      48.603 -14.500  24.206  1.00 75.75           N  
ATOM   1881  CA  PRO   172      48.193 -15.619  23.333  1.00 75.10           C  
ATOM   1882  C   PRO   172      47.349 -15.141  22.143  1.00 78.32           C  
ATOM   1883  O   PRO   172      47.529 -15.647  21.043  1.00 77.30           O  
ATOM   1884  CB  PRO   172      47.376 -16.523  24.263  1.00 78.50           C  
ATOM   1885  CG  PRO   172      47.023 -15.681  25.440  1.00 84.21           C  
ATOM   1886  CD  PRO   172      48.147 -14.713  25.597  1.00 78.87           C  
ATOM   1887  HA  PRO   172      49.047 -16.129  22.886  1.00 75.10           H  
ATOM   1888  HB2 PRO   172      47.968 -17.383  24.575  1.00 78.50           H  
ATOM   1889  HB3 PRO   172      46.473 -16.868  23.760  1.00 78.50           H  
ATOM   1890  HG2 PRO   172      46.927 -16.297  26.333  1.00 84.21           H  
ATOM   1891  HG3 PRO   172      46.088 -15.151  25.260  1.00 84.21           H  
ATOM   1892  HD2 PRO   172      47.801 -13.780  26.042  1.00 78.87           H  
ATOM   1893  HD3 PRO   172      48.943 -15.135  26.209  1.00 78.87           H  
ATOM   1894  N   LEU   173      46.483 -14.122  22.353  1.00 75.36           N  
ATOM   1895  CA  LEU   173      45.649 -13.510  21.312  1.00 75.03           C  
ATOM   1896  C   LEU   173      46.506 -12.940  20.180  1.00 76.03           C  
ATOM   1897  O   LEU   173      46.274 -13.284  19.023  1.00 75.21           O  
ATOM   1898  CB  LEU   173      44.770 -12.390  21.916  1.00 76.59           C  
ATOM   1899  CG  LEU   173      43.858 -11.607  20.943  1.00 82.08           C  
ATOM   1900  CD1 LEU   173      42.707 -12.476  20.426  1.00 83.56           C  
ATOM   1901  CD2 LEU   173      43.280 -10.385  21.611  1.00 85.49           C  
ATOM   1902  H   LEU   173      46.406 -13.757  23.292  1.00 75.36           H  
ATOM   1903  HA  LEU   173      45.006 -14.289  20.899  1.00 75.03           H  
ATOM   1904  HB2 LEU   173      45.437 -11.670  22.391  1.00 76.59           H  
ATOM   1905  HB3 LEU   173      44.130 -12.846  22.671  1.00 76.59           H  
ATOM   1906  HG  LEU   173      44.480 -11.306  20.100  1.00 82.08           H  
ATOM   1907 HD11 LEU   173      43.112 -13.361  19.934  1.00 83.56           H  
ATOM   1908 HD12 LEU   173      42.078 -12.782  21.263  1.00 83.56           H  
ATOM   1909 HD13 LEU   173      42.112 -11.904  19.713  1.00 83.56           H  
ATOM   1910 HD21 LEU   173      42.658 -10.690  22.453  1.00 85.49           H  
ATOM   1911 HD22 LEU   173      44.090  -9.750  21.970  1.00 85.49           H  
ATOM   1912 HD23 LEU   173      42.675  -9.830  20.894  1.00 85.49           H  
ATOM   1913  N   LYS   174      47.494 -12.076  20.523  1.00 71.24           N  
ATOM   1914  CA  LYS   174      48.388 -11.397  19.581  1.00 69.87           C  
ATOM   1915  C   LYS   174      49.158 -12.408  18.723  1.00 72.88           C  
ATOM   1916  O   LYS   174      49.230 -12.231  17.505  1.00 72.02           O  
ATOM   1917  CB  LYS   174      49.375 -10.495  20.332  1.00 72.46           C  
ATOM   1918  CG  LYS   174      49.930  -9.306  19.529  1.00 89.62           C  
ATOM   1919  CD  LYS   174      48.950  -8.126  19.469  1.00 99.15           C  
ATOM   1920  CE  LYS   174      49.560  -6.902  18.837  1.00105.55           C  
ATOM   1921  NZ  LYS   174      48.605  -5.763  18.834  1.00114.42           N1+
ATOM   1922  H   LYS   174      47.623 -11.885  21.506  1.00 71.24           H  
ATOM   1923  HA  LYS   174      47.775 -10.783  18.921  1.00 69.87           H  
ATOM   1924  HB2 LYS   174      50.217 -11.110  20.650  1.00 72.46           H  
ATOM   1925  HB3 LYS   174      48.865 -10.097  21.210  1.00 72.46           H  
ATOM   1926  HG2 LYS   174      50.142  -9.639  18.512  1.00 89.62           H  
ATOM   1927  HG3 LYS   174      50.855  -8.970  19.998  1.00 89.62           H  
ATOM   1928  HD2 LYS   174      48.637  -7.879  20.483  1.00 99.15           H  
ATOM   1929  HD3 LYS   174      48.080  -8.424  18.884  1.00 99.15           H  
ATOM   1930  HE2 LYS   174      49.839  -7.133  17.810  1.00105.55           H  
ATOM   1931  HE3 LYS   174      50.449  -6.617  19.401  1.00105.55           H  
ATOM   1932  HZ1 LYS   174      47.779  -6.019  18.314  1.00114.42           H  
ATOM   1933  HZ2 LYS   174      48.349  -5.535  19.784  1.00114.42           H  
ATOM   1934  HZ3 LYS   174      49.040  -4.960  18.402  1.00114.42           H  
ATOM   1935  N   ALA   175      49.694 -13.488  19.348  1.00 68.89           N  
ATOM   1936  CA  ALA   175      50.406 -14.560  18.636  1.00 67.23           C  
ATOM   1937  C   ALA   175      49.507 -15.201  17.571  1.00 69.91           C  
ATOM   1938  O   ALA   175      49.934 -15.354  16.421  1.00 69.03           O  
ATOM   1939  CB  ALA   175      50.883 -15.614  19.618  1.00 68.07           C  
ATOM   1940  H   ALA   175      49.600 -13.558  20.350  1.00 68.89           H  
ATOM   1941  HA  ALA   175      51.270 -14.122  18.135  1.00 67.23           H  
ATOM   1942  HB1 ALA   175      51.540 -15.153  20.355  1.00 68.07           H  
ATOM   1943  HB2 ALA   175      50.024 -16.058  20.121  1.00 68.07           H  
ATOM   1944  HB3 ALA   175      51.429 -16.391  19.081  1.00 68.07           H  
ATOM   1945  N   LYS   176      48.241 -15.523  17.958  1.00 65.55           N  
ATOM   1946  CA  LYS   176      47.211 -16.112  17.101  1.00 64.81           C  
ATOM   1947  C   LYS   176      46.894 -15.183  15.920  1.00 67.30           C  
ATOM   1948  O   LYS   176      46.892 -15.648  14.778  1.00 66.30           O  
ATOM   1949  CB  LYS   176      45.931 -16.408  17.908  1.00 68.14           C  
ATOM   1950  CG  LYS   176      46.089 -17.506  18.961  1.00 75.88           C  
ATOM   1951  CD  LYS   176      44.809 -17.718  19.768  1.00 85.46           C  
ATOM   1952  CE  LYS   176      44.938 -18.812  20.801  1.00 94.59           C  
ATOM   1953  NZ  LYS   176      43.671 -19.018  21.555  1.00103.37           N1+
ATOM   1954  H   LYS   176      47.992 -15.339  18.919  1.00 65.55           H  
ATOM   1955  HA  LYS   176      47.594 -17.053  16.708  1.00 64.81           H  
ATOM   1956  HB2 LYS   176      45.151 -16.715  17.211  1.00 68.14           H  
ATOM   1957  HB3 LYS   176      45.628 -15.492  18.414  1.00 68.14           H  
ATOM   1958  HG2 LYS   176      46.891 -17.225  19.645  1.00 75.88           H  
ATOM   1959  HG3 LYS   176      46.347 -18.438  18.461  1.00 75.88           H  
ATOM   1960  HD2 LYS   176      44.005 -17.983  19.081  1.00 85.46           H  
ATOM   1961  HD3 LYS   176      44.560 -16.787  20.276  1.00 85.46           H  
ATOM   1962  HE2 LYS   176      45.725 -18.540  21.504  1.00 94.59           H  
ATOM   1963  HE3 LYS   176      45.205 -19.741  20.299  1.00 94.59           H  
ATOM   1964  HZ1 LYS   176      43.415 -18.161  22.024  1.00103.37           H  
ATOM   1965  HZ2 LYS   176      42.936 -19.283  20.913  1.00103.37           H  
ATOM   1966  HZ3 LYS   176      43.799 -19.751  22.237  1.00103.37           H  
ATOM   1967  N   ILE   177      46.684 -13.871  16.191  1.00 63.31           N  
ATOM   1968  CA  ILE   177      46.398 -12.849  15.170  1.00 62.90           C  
ATOM   1969  C   ILE   177      47.570 -12.777  14.166  1.00 66.21           C  
ATOM   1970  O   ILE   177      47.334 -12.780  12.955  1.00 65.08           O  
ATOM   1971  CB  ILE   177      46.121 -11.464  15.822  1.00 66.14           C  
ATOM   1972  CG1 ILE   177      44.799 -11.511  16.627  1.00 68.26           C  
ATOM   1973  CG2 ILE   177      46.069 -10.347  14.759  1.00 66.17           C  
ATOM   1974  CD1 ILE   177      44.438 -10.243  17.420  1.00 77.03           C  
ATOM   1975  H   ILE   177      46.725 -13.577  17.156  1.00 63.31           H  
ATOM   1976  HA  ILE   177      45.495 -13.134  14.630  1.00 62.90           H  
ATOM   1977  HB  ILE   177      46.941 -11.235  16.501  1.00 66.14           H  
ATOM   1978 HG12 ILE   177      44.871 -12.336  17.336  1.00 68.26           H  
ATOM   1979 HG13 ILE   177      43.989 -11.706  15.926  1.00 68.26           H  
ATOM   1980 HG21 ILE   177      47.014 -10.318  14.216  1.00 66.17           H  
ATOM   1981 HG22 ILE   177      45.256 -10.547  14.060  1.00 66.17           H  
ATOM   1982 HG23 ILE   177      45.900  -9.389  15.247  1.00 66.17           H  
ATOM   1983 HD11 ILE   177      45.233 -10.021  18.133  1.00 77.03           H  
ATOM   1984 HD12 ILE   177      44.323  -9.405  16.732  1.00 77.03           H  
ATOM   1985 HD13 ILE   177      43.502 -10.403  17.957  1.00 77.03           H  
ATOM   1986  N   ILE   178      48.820 -12.752  14.673  1.00 62.99           N  
ATOM   1987  CA  ILE   178      50.036 -12.699  13.857  1.00 62.03           C  
ATOM   1988  C   ILE   178      50.054 -13.919  12.896  1.00 67.92           C  
ATOM   1989  O   ILE   178      50.283 -13.724  11.706  1.00 67.66           O  
ATOM   1990  CB  ILE   178      51.291 -12.631  14.761  1.00 64.07           C  
ATOM   1991  CG1 ILE   178      51.347 -11.233  15.447  1.00 64.45           C  
ATOM   1992  CG2 ILE   178      52.565 -12.873  13.954  1.00 63.35           C  
ATOM   1993  CD1 ILE   178      52.404 -11.017  16.516  1.00 68.03           C  
ATOM   1994  H   ILE   178      48.924 -12.772  15.678  1.00 62.99           H  
ATOM   1995  HA  ILE   178      50.044 -11.796  13.248  1.00 62.03           H  
ATOM   1996  HB  ILE   178      51.225 -13.410  15.521  1.00 64.07           H  
ATOM   1997 HG12 ILE   178      50.375 -11.057  15.906  1.00 64.45           H  
ATOM   1998 HG13 ILE   178      51.518 -10.494  14.664  1.00 64.45           H  
ATOM   1999 HG21 ILE   178      52.515 -13.854  13.483  1.00 63.35           H  
ATOM   2000 HG22 ILE   178      52.660 -12.106  13.186  1.00 63.35           H  
ATOM   2001 HG23 ILE   178      53.430 -12.831  14.616  1.00 63.35           H  
ATOM   2002 HD11 ILE   178      52.263 -11.742  17.318  1.00 68.03           H  
ATOM   2003 HD12 ILE   178      53.394 -11.145  16.080  1.00 68.03           H  
ATOM   2004 HD13 ILE   178      52.313 -10.007  16.919  1.00 68.03           H  
ATOM   2005  N   ASN   179      49.718 -15.133  13.382  1.00 66.12           N  
ATOM   2006  CA  ASN   179      49.650 -16.325  12.529  1.00 66.41           C  
ATOM   2007  C   ASN   179      48.457 -16.249  11.561  1.00 71.72           C  
ATOM   2008  O   ASN   179      48.573 -16.759  10.450  1.00 70.85           O  
ATOM   2009  CB  ASN   179      49.567 -17.607  13.352  1.00 70.10           C  
ATOM   2010  CG  ASN   179      50.869 -17.957  14.035  1.00102.26           C  
ATOM   2011  OD1 ASN   179      51.000 -17.888  15.270  1.00 97.62           O  
ATOM   2012  ND2 ASN   179      51.871 -18.337  13.238  1.00 94.08           N  
ATOM   2013  H   ASN   179      49.505 -15.223  14.365  1.00 66.12           H  
ATOM   2014  HA  ASN   179      50.572 -16.351  11.949  1.00 66.41           H  
ATOM   2015  HB2 ASN   179      49.291 -18.427  12.689  1.00 70.10           H  
ATOM   2016  HB3 ASN   179      48.798 -17.482  14.114  1.00 70.10           H  
ATOM   2017 HD21 ASN   179      52.768 -18.577  13.636  1.00 94.08           H  
ATOM   2018 HD22 ASN   179      51.733 -18.383  12.239  1.00 94.08           H  
ATOM   2019  N   ILE   180      47.339 -15.590  11.955  1.00 70.30           N  
ATOM   2020  CA  ILE   180      46.186 -15.402  11.055  1.00 71.63           C  
ATOM   2021  C   ILE   180      46.625 -14.508   9.873  1.00 76.80           C  
ATOM   2022  O   ILE   180      46.185 -14.729   8.747  1.00 77.03           O  
ATOM   2023  CB  ILE   180      44.934 -14.822  11.777  1.00 75.99           C  
ATOM   2024  CG1 ILE   180      44.447 -15.753  12.902  1.00 77.31           C  
ATOM   2025  CG2 ILE   180      43.792 -14.565  10.767  1.00 77.38           C  
ATOM   2026  CD1 ILE   180      43.299 -15.163  13.816  1.00 89.18           C  
ATOM   2027  H   ILE   180      47.295 -15.216  12.891  1.00 70.30           H  
ATOM   2028  HA  ILE   180      45.874 -16.379  10.687  1.00 71.63           H  
ATOM   2029  HB  ILE   180      45.226 -13.874  12.228  1.00 75.99           H  
ATOM   2030 HG12 ILE   180      45.299 -15.985  13.541  1.00 77.31           H  
ATOM   2031 HG13 ILE   180      44.076 -16.670  12.445  1.00 77.31           H  
ATOM   2032 HG21 ILE   180      44.137 -13.880   9.993  1.00 77.38           H  
ATOM   2033 HG22 ILE   180      43.492 -15.507  10.311  1.00 77.38           H  
ATOM   2034 HG23 ILE   180      42.939 -14.124  11.286  1.00 77.38           H  
ATOM   2035 HD11 ILE   180      43.646 -14.242  14.287  1.00 89.18           H  
ATOM   2036 HD12 ILE   180      42.422 -14.949  13.206  1.00 89.18           H  
ATOM   2037 HD13 ILE   180      43.036 -15.888  14.587  1.00 89.18           H  
ATOM   2038  N   CYS   181      47.517 -13.525  10.140  1.00 73.22           N  
ATOM   2039  CA  CYS   181      48.073 -12.626   9.124  1.00 72.94           C  
ATOM   2040  C   CYS   181      49.046 -13.399   8.223  1.00 76.46           C  
ATOM   2041  O   CYS   181      49.029 -13.201   7.006  1.00 76.17           O  
ATOM   2042  CB  CYS   181      48.755 -11.423   9.770  1.00 72.89           C  
ATOM   2043  SG  CYS   181      47.643 -10.357  10.731  1.00 77.96           S  
ATOM   2044  H   CYS   181      47.817 -13.403  11.096  1.00 73.22           H  
ATOM   2045  HA  CYS   181      47.257 -12.246   8.509  1.00 72.94           H  
ATOM   2046  HB2 CYS   181      49.206 -10.821   8.980  1.00 72.89           H  
ATOM   2047  HB3 CYS   181      49.536 -11.790  10.436  1.00 72.89           H  
ATOM   2048  HG  CYS   181      46.675  -9.891   9.936  1.00 77.96           H  
ATOM   2049  N   ILE   182      49.876 -14.298   8.827  1.00 72.88           N  
ATOM   2050  CA  ILE   182      50.864 -15.155   8.139  1.00 72.25           C  
ATOM   2051  C   ILE   182      50.105 -16.177   7.236  1.00 79.19           C  
ATOM   2052  O   ILE   182      50.590 -16.530   6.160  1.00 78.31           O  
ATOM   2053  CB  ILE   182      51.802 -15.852   9.171  1.00 74.02           C  
ATOM   2054  CG1 ILE   182      52.641 -14.799   9.933  1.00 73.33           C  
ATOM   2055  CG2 ILE   182      52.730 -16.864   8.482  1.00 74.26           C  
ATOM   2056  CD1 ILE   182      53.440 -15.310  11.124  1.00 77.92           C  
ATOM   2057  H   ILE   182      49.811 -14.385   9.831  1.00 72.88           H  
ATOM   2058  HA  ILE   182      51.505 -14.550   7.501  1.00 72.25           H  
ATOM   2059  HB  ILE   182      51.177 -16.392   9.883  1.00 74.02           H  
ATOM   2060 HG12 ILE   182      51.958 -14.029  10.296  1.00 73.33           H  
ATOM   2061 HG13 ILE   182      53.342 -14.358   9.226  1.00 73.33           H  
ATOM   2062 HG21 ILE   182      52.130 -17.612   7.960  1.00 74.26           H  
ATOM   2063 HG22 ILE   182      53.365 -16.345   7.764  1.00 74.26           H  
ATOM   2064 HG23 ILE   182      53.353 -17.356   9.229  1.00 74.26           H  
ATOM   2065 HD11 ILE   182      52.763 -15.758  11.851  1.00 77.92           H  
ATOM   2066 HD12 ILE   182      54.157 -16.058  10.786  1.00 77.92           H  
ATOM   2067 HD13 ILE   182      53.973 -14.479  11.587  1.00 77.92           H  
ATOM   2068  N   TRP   183      48.911 -16.605   7.673  1.00 78.66           N  
ATOM   2069  CA  TRP   183      48.000 -17.476   6.933  1.00 80.20           C  
ATOM   2070  C   TRP   183      47.525 -16.752   5.660  1.00 83.30           C  
ATOM   2071  O   TRP   183      47.613 -17.318   4.569  1.00 83.12           O  
ATOM   2072  CB  TRP   183      46.821 -17.876   7.853  1.00 81.03           C  
ATOM   2073  CG  TRP   183      45.642 -18.529   7.181  1.00 84.11           C  
ATOM   2074  CD1 TRP   183      45.555 -19.820   6.756  1.00 87.37           C  
ATOM   2075  CD2 TRP   183      44.317 -17.978   7.060  1.00 85.84           C  
ATOM   2076  NE1 TRP   183      44.295 -20.073   6.261  1.00 88.56           N  
ATOM   2077  CE2 TRP   183      43.508 -18.965   6.457  1.00 90.97           C  
ATOM   2078  CE3 TRP   183      43.745 -16.728   7.363  1.00 87.96           C  
ATOM   2079  CZ2 TRP   183      42.155 -18.745   6.155  1.00 92.17           C  
ATOM   2080  CZ3 TRP   183      42.405 -16.516   7.071  1.00 91.27           C  
ATOM   2081  CH2 TRP   183      41.627 -17.513   6.466  1.00 92.94           C  
ATOM   2082  H   TRP   183      48.616 -16.299   8.589  1.00 78.66           H  
ATOM   2083  HA  TRP   183      48.507 -18.390   6.624  1.00 80.20           H  
ATOM   2084  HB2 TRP   183      46.464 -16.972   8.347  1.00 81.03           H  
ATOM   2085  HB3 TRP   183      47.204 -18.571   8.600  1.00 81.03           H  
ATOM   2086  HD1 TRP   183      46.357 -20.542   6.800  1.00 87.37           H  
ATOM   2087  HE1 TRP   183      43.998 -20.933   5.823  1.00 88.56           H  
ATOM   2088  HE3 TRP   183      44.338 -15.948   7.816  1.00 87.96           H  
ATOM   2089  HZ2 TRP   183      41.551 -19.514   5.695  1.00 92.17           H  
ATOM   2090  HZ3 TRP   183      41.953 -15.566   7.314  1.00 91.27           H  
ATOM   2091  HH2 TRP   183      40.592 -17.309   6.240  1.00 92.94           H  
ATOM   2092  N   LEU   184      47.098 -15.479   5.802  1.00 78.95           N  
ATOM   2093  CA  LEU   184      46.608 -14.631   4.714  1.00 79.24           C  
ATOM   2094  C   LEU   184      47.698 -14.324   3.675  1.00 82.28           C  
ATOM   2095  O   LEU   184      47.451 -14.490   2.475  1.00 82.70           O  
ATOM   2096  CB  LEU   184      46.062 -13.308   5.271  1.00 79.88           C  
ATOM   2097  CG  LEU   184      44.782 -13.370   6.094  1.00 85.46           C  
ATOM   2098  CD1 LEU   184      44.575 -12.091   6.853  1.00 85.93           C  
ATOM   2099  CD2 LEU   184      43.573 -13.696   5.229  1.00 89.17           C  
ATOM   2100  H   LEU   184      47.117 -15.081   6.729  1.00 78.95           H  
ATOM   2101  HA  LEU   184      45.814 -15.187   4.215  1.00 79.24           H  
ATOM   2102  HB2 LEU   184      45.875 -12.650   4.424  1.00 79.88           H  
ATOM   2103  HB3 LEU   184      46.836 -12.875   5.903  1.00 79.88           H  
ATOM   2104  HG  LEU   184      44.893 -14.180   6.814  1.00 85.46           H  
ATOM   2105 HD11 LEU   184      45.436 -11.907   7.496  1.00 85.93           H  
ATOM   2106 HD12 LEU   184      44.463 -11.266   6.151  1.00 85.93           H  
ATOM   2107 HD13 LEU   184      43.677 -12.172   7.465  1.00 85.93           H  
ATOM   2108 HD21 LEU   184      43.430 -12.905   4.492  1.00 89.17           H  
ATOM   2109 HD22 LEU   184      43.738 -14.644   4.717  1.00 89.17           H  
ATOM   2110 HD23 LEU   184      42.686 -13.772   5.858  1.00 89.17           H  
ATOM   2111  N   LEU   185      48.889 -13.860   4.130  1.00 77.27           N  
ATOM   2112  CA  LEU   185      50.008 -13.510   3.246  1.00 76.62           C  
ATOM   2113  C   LEU   185      50.490 -14.720   2.429  1.00 81.24           C  
ATOM   2114  O   LEU   185      50.870 -14.561   1.263  1.00 81.35           O  
ATOM   2115  CB  LEU   185      51.195 -12.934   4.039  1.00 75.55           C  
ATOM   2116  CG  LEU   185      50.987 -11.607   4.770  1.00 80.77           C  
ATOM   2117  CD1 LEU   185      52.214 -11.253   5.579  1.00 80.35           C  
ATOM   2118  CD2 LEU   185      50.652 -10.465   3.804  1.00 83.54           C  
ATOM   2119  H   LEU   185      49.012 -13.748   5.127  1.00 77.27           H  
ATOM   2120  HA  LEU   185      49.632 -12.751   2.561  1.00 76.62           H  
ATOM   2121  HB2 LEU   185      52.018 -12.794   3.338  1.00 75.55           H  
ATOM   2122  HB3 LEU   185      51.476 -13.675   4.787  1.00 75.55           H  
ATOM   2123  HG  LEU   185      50.135 -11.737   5.439  1.00 80.77           H  
ATOM   2124 HD11 LEU   185      52.427 -12.055   6.285  1.00 80.35           H  
ATOM   2125 HD12 LEU   185      53.063 -11.122   4.910  1.00 80.35           H  
ATOM   2126 HD13 LEU   185      52.034 -10.327   6.124  1.00 80.35           H  
ATOM   2127 HD21 LEU   185      51.487 -10.311   3.123  1.00 83.54           H  
ATOM   2128 HD22 LEU   185      49.759 -10.720   3.235  1.00 83.54           H  
ATOM   2129 HD23 LEU   185      50.473  -9.552   4.371  1.00 83.54           H  
ATOM   2130  N   SER   186      50.483 -15.917   3.041  1.00 77.27           N  
ATOM   2131  CA  SER   186      50.910 -17.145   2.387  1.00 76.44           C  
ATOM   2132  C   SER   186      49.824 -17.647   1.432  1.00 81.09           C  
ATOM   2133  O   SER   186      50.144 -18.013   0.294  1.00 80.80           O  
ATOM   2134  CB  SER   186      51.254 -18.212   3.420  1.00 78.93           C  
ATOM   2135  OG  SER   186      52.310 -17.794   4.272  1.00 84.32           O  
ATOM   2136  H   SER   186      50.167 -15.966   3.999  1.00 77.27           H  
ATOM   2137  HA  SER   186      51.809 -16.932   1.807  1.00 76.44           H  
ATOM   2138  HB2 SER   186      51.557 -19.122   2.901  1.00 78.93           H  
ATOM   2139  HB3 SER   186      50.371 -18.416   4.026  1.00 78.93           H  
ATOM   2140  HG  SER   186      53.075 -17.619   3.720  1.00 84.32           H  
ATOM   2141  N   SER   187      48.534 -17.618   1.868  1.00 78.13           N  
ATOM   2142  CA  SER   187      47.397 -18.066   1.046  1.00 78.97           C  
ATOM   2143  C   SER   187      47.335 -17.289  -0.279  1.00 82.92           C  
ATOM   2144  O   SER   187      46.857 -17.837  -1.270  1.00 82.81           O  
ATOM   2145  CB  SER   187      46.073 -17.937   1.794  1.00 83.46           C  
ATOM   2146  OG  SER   187      45.857 -16.661   2.372  1.00 92.54           O  
ATOM   2147  H   SER   187      48.348 -17.272   2.799  1.00 78.13           H  
ATOM   2148  HA  SER   187      47.558 -19.122   0.825  1.00 78.97           H  
ATOM   2149  HB2 SER   187      46.057 -18.681   2.590  1.00 83.46           H  
ATOM   2150  HB3 SER   187      45.263 -18.137   1.093  1.00 83.46           H  
ATOM   2151  HG  SER   187      46.576 -16.495   2.987  1.00 92.54           H  
ATOM   2152  N   SER   188      47.876 -16.053  -0.312  1.00 79.60           N  
ATOM   2153  CA  SER   188      47.945 -15.266  -1.544  1.00 80.26           C  
ATOM   2154  C   SER   188      48.831 -15.992  -2.574  1.00 83.80           C  
ATOM   2155  O   SER   188      48.426 -16.150  -3.729  1.00 84.78           O  
ATOM   2156  CB  SER   188      48.555 -13.891  -1.297  1.00  0.00           C  
ATOM   2157  OG  SER   188      48.617 -13.179  -2.517  1.00  0.00           O  
ATOM   2158  H   SER   188      48.244 -15.657   0.542  1.00 79.60           H  
ATOM   2159  HA  SER   188      46.927 -15.148  -1.914  1.00 80.26           H  
ATOM   2160  HB2 SER   188      47.923 -13.365  -0.579  1.00  0.00           H  
ATOM   2161  HB3 SER   188      49.556 -14.028  -0.885  1.00  0.00           H  
ATOM   2162  HG  SER   188      48.997 -12.309  -2.368  1.00  0.00           H  
ATOM   2163  N   VAL   189      49.997 -16.508  -2.125  1.00 78.12           N  
ATOM   2164  CA  VAL   189      50.937 -17.253  -2.970  1.00 77.05           C  
ATOM   2165  C   VAL   189      50.358 -18.657  -3.243  1.00 80.68           C  
ATOM   2166  O   VAL   189      50.555 -19.205  -4.332  1.00 80.56           O  
ATOM   2167  CB  VAL   189      52.344 -17.328  -2.327  1.00 79.51           C  
ATOM   2168  CG1 VAL   189      53.356 -17.965  -3.286  1.00 79.02           C  
ATOM   2169  CG2 VAL   189      52.818 -15.941  -1.905  1.00 79.16           C  
ATOM   2170  H   VAL   189      50.235 -16.373  -1.153  1.00 78.12           H  
ATOM   2171  HA  VAL   189      51.062 -16.729  -3.918  1.00 77.05           H  
ATOM   2172  HB  VAL   189      52.272 -17.957  -1.439  1.00 79.51           H  
ATOM   2173 HG11 VAL   189      53.017 -18.964  -3.561  1.00 79.02           H  
ATOM   2174 HG12 VAL   189      53.444 -17.352  -4.182  1.00 79.02           H  
ATOM   2175 HG13 VAL   189      54.327 -18.035  -2.797  1.00 79.02           H  
ATOM   2176 HG21 VAL   189      52.894 -15.300  -2.783  1.00 79.16           H  
ATOM   2177 HG22 VAL   189      52.102 -15.510  -1.203  1.00 79.16           H  
ATOM   2178 HG23 VAL   189      53.794 -16.020  -1.427  1.00 79.16           H  
ATOM   2179  N   GLY   190      49.634 -19.196  -2.255  1.00 76.63           N  
ATOM   2180  CA  GLY   190      48.975 -20.499  -2.334  1.00 76.34           C  
ATOM   2181  C   GLY   190      47.921 -20.572  -3.424  1.00 79.71           C  
ATOM   2182  O   GLY   190      47.921 -21.514  -4.214  1.00 78.99           O  
ATOM   2183  H   GLY   190      49.536 -18.669  -1.400  1.00 76.63           H  
ATOM   2184  HA2 GLY   190      48.495 -20.703  -1.377  1.00 76.34           H  
ATOM   2185  HA3 GLY   190      49.729 -21.258  -2.532  1.00 76.34           H  
ATOM   2186  N   ILE   191      47.028 -19.559  -3.484  1.00 76.90           N  
ATOM   2187  CA  ILE   191      45.974 -19.438  -4.503  1.00 78.47           C  
ATOM   2188  C   ILE   191      46.633 -19.189  -5.870  1.00 82.24           C  
ATOM   2189  O   ILE   191      46.165 -19.719  -6.880  1.00 83.12           O  
ATOM   2190  CB  ILE   191      44.956 -18.320  -4.130  1.00 82.87           C  
ATOM   2191  CG1 ILE   191      44.242 -18.636  -2.791  1.00 83.51           C  
ATOM   2192  CG2 ILE   191      43.923 -18.106  -5.249  1.00 85.81           C  
ATOM   2193  CD1 ILE   191      43.335 -17.479  -2.212  1.00 93.13           C  
ATOM   2194  H   ILE   191      47.090 -18.835  -2.782  1.00 76.90           H  
ATOM   2195  HA  ILE   191      45.406 -20.367  -4.552  1.00 78.47           H  
ATOM   2196  HB  ILE   191      45.521 -17.395  -4.008  1.00 82.87           H  
ATOM   2197 HG12 ILE   191      45.007 -18.866  -2.048  1.00 83.51           H  
ATOM   2198 HG13 ILE   191      43.612 -19.512  -2.946  1.00 83.51           H  
ATOM   2199 HG21 ILE   191      44.440 -17.856  -6.177  1.00 85.81           H  
ATOM   2200 HG22 ILE   191      43.345 -19.020  -5.390  1.00 85.81           H  
ATOM   2201 HG23 ILE   191      43.254 -17.291  -4.976  1.00 85.81           H  
ATOM   2202 HD11 ILE   191      43.942 -16.589  -2.047  1.00 93.13           H  
ATOM   2203 HD12 ILE   191      42.540 -17.252  -2.922  1.00 93.13           H  
ATOM   2204 HD13 ILE   191      42.896 -17.799  -1.267  1.00 93.13           H  
ATOM   2205  N   SER   192      47.743 -18.412  -5.886  1.00 77.09           N  
ATOM   2206  CA  SER   192      48.522 -18.104  -7.092  1.00 76.52           C  
ATOM   2207  C   SER   192      49.154 -19.373  -7.676  1.00 79.32           C  
ATOM   2208  O   SER   192      49.242 -19.512  -8.894  1.00 79.09           O  
ATOM   2209  CB  SER   192      49.652 -17.119  -6.785  1.00  0.00           C  
ATOM   2210  OG  SER   192      50.374 -16.851  -7.972  1.00  0.00           O  
ATOM   2211  H   SER   192      48.055 -18.017  -5.010  1.00 77.09           H  
ATOM   2212  HA  SER   192      47.829 -17.666  -7.810  1.00 76.52           H  
ATOM   2213  HB2 SER   192      49.207 -16.202  -6.394  1.00  0.00           H  
ATOM   2214  HB3 SER   192      50.304 -17.568  -6.034  1.00  0.00           H  
ATOM   2215  HG  SER   192      51.085 -16.231  -7.787  1.00  0.00           H  
ATOM   2216  N   ALA   193      49.568 -20.303  -6.802  1.00 75.10           N  
ATOM   2217  CA  ALA   193      50.171 -21.564  -7.215  1.00 74.82           C  
ATOM   2218  C   ALA   193      49.113 -22.542  -7.729  1.00 80.51           C  
ATOM   2219  O   ALA   193      49.424 -23.360  -8.595  1.00 80.58           O  
ATOM   2220  CB  ALA   193      50.937 -22.183  -6.065  1.00 74.09           C  
ATOM   2221  H   ALA   193      49.458 -20.121  -5.814  1.00 75.10           H  
ATOM   2222  HA  ALA   193      50.862 -21.353  -8.032  1.00 74.82           H  
ATOM   2223  HB1 ALA   193      51.705 -21.488  -5.726  1.00 74.09           H  
ATOM   2224  HB2 ALA   193      50.252 -22.396  -5.244  1.00 74.09           H  
ATOM   2225  HB3 ALA   193      51.405 -23.108  -6.397  1.00 74.09           H  
ATOM   2226  N   ILE   194      47.865 -22.460  -7.205  1.00 77.72           N  
ATOM   2227  CA  ILE   194      46.752 -23.325  -7.634  1.00 78.55           C  
ATOM   2228  C   ILE   194      46.263 -22.876  -9.020  1.00 82.13           C  
ATOM   2229  O   ILE   194      45.957 -23.718  -9.861  1.00 82.12           O  
ATOM   2230  CB  ILE   194      45.584 -23.334  -6.595  1.00 82.33           C  
ATOM   2231  CG1 ILE   194      46.049 -23.925  -5.250  1.00 81.51           C  
ATOM   2232  CG2 ILE   194      44.370 -24.125  -7.124  1.00 85.00           C  
ATOM   2233  CD1 ILE   194      45.013 -23.854  -4.085  1.00 91.37           C  
ATOM   2234  H   ILE   194      47.689 -21.771  -6.488  1.00 77.72           H  
ATOM   2235  HA  ILE   194      47.118 -24.351  -7.697  1.00 78.55           H  
ATOM   2236  HB  ILE   194      45.280 -22.300  -6.439  1.00 82.33           H  
ATOM   2237 HG12 ILE   194      46.942 -23.384  -4.937  1.00 81.51           H  
ATOM   2238 HG13 ILE   194      46.298 -24.974  -5.413  1.00 81.51           H  
ATOM   2239 HG21 ILE   194      44.033 -23.690  -8.064  1.00 85.00           H  
ATOM   2240 HG22 ILE   194      44.655 -25.164  -7.286  1.00 85.00           H  
ATOM   2241 HG23 ILE   194      43.562 -24.079  -6.394  1.00 85.00           H  
ATOM   2242 HD11 ILE   194      44.744 -22.813  -3.900  1.00 91.37           H  
ATOM   2243 HD12 ILE   194      44.120 -24.416  -4.357  1.00 91.37           H  
ATOM   2244 HD13 ILE   194      45.451 -24.282  -3.183  1.00 91.37           H  
ATOM   2245  N   VAL   195      46.204 -21.564  -9.260  1.00 78.58           N  
ATOM   2246  CA  VAL   195      45.682 -21.049 -10.517  1.00 80.32           C  
ATOM   2247  C   VAL   195      46.777 -21.095 -11.622  1.00 83.49           C  
ATOM   2248  O   VAL   195      46.455 -21.475 -12.751  1.00 84.39           O  
ATOM   2249  CB  VAL   195      45.087 -19.611 -10.382  1.00 85.40           C  
ATOM   2250  CG1 VAL   195      43.882 -19.601  -9.442  1.00 85.92           C  
ATOM   2251  CG2 VAL   195      46.128 -18.583  -9.933  1.00 83.81           C  
ATOM   2252  H   VAL   195      46.527 -20.915  -8.555  1.00 78.58           H  
ATOM   2253  HA  VAL   195      44.858 -21.701 -10.809  1.00 80.32           H  
ATOM   2254  HB  VAL   195      44.756 -19.316 -11.377  1.00 85.40           H  
ATOM   2255 HG11 VAL   195      43.132 -20.303  -9.804  1.00 85.92           H  
ATOM   2256 HG12 VAL   195      44.200 -19.893  -8.441  1.00 85.92           H  
ATOM   2257 HG13 VAL   195      43.455 -18.598  -9.409  1.00 85.92           H  
ATOM   2258 HG21 VAL   195      46.487 -18.841  -8.935  1.00 83.81           H  
ATOM   2259 HG22 VAL   195      46.964 -18.585 -10.631  1.00 83.81           H  
ATOM   2260 HG23 VAL   195      45.674 -17.592  -9.911  1.00 83.81           H  
ATOM   2261  N   LEU   196      48.045 -20.735 -11.302  1.00 78.37           N  
ATOM   2262  CA  LEU   196      49.128 -20.644 -12.293  1.00 78.16           C  
ATOM   2263  C   LEU   196      49.900 -21.954 -12.474  1.00 81.97           C  
ATOM   2264  O   LEU   196      50.482 -22.146 -13.540  1.00 82.32           O  
ATOM   2265  CB  LEU   196      50.132 -19.551 -11.912  1.00 77.11           C  
ATOM   2266  CG  LEU   196      49.627 -18.108 -11.958  1.00 82.97           C  
ATOM   2267  CD1 LEU   196      50.552 -17.184 -11.211  1.00 82.01           C  
ATOM   2268  CD2 LEU   196      49.408 -17.635 -13.395  1.00 87.18           C  
ATOM   2269  H   LEU   196      48.256 -20.520 -10.337  1.00 78.37           H  
ATOM   2270  HA  LEU   196      48.632 -20.406 -13.234  1.00 78.16           H  
ATOM   2271  HB2 LEU   196      50.977 -19.626 -12.595  1.00 77.11           H  
ATOM   2272  HB3 LEU   196      50.467 -19.750 -10.895  1.00 77.11           H  
ATOM   2273  HG  LEU   196      48.657 -18.084 -11.458  1.00 82.97           H  
ATOM   2274 HD11 LEU   196      50.648 -17.524 -10.179  1.00 82.01           H  
ATOM   2275 HD12 LEU   196      51.532 -17.186 -11.688  1.00 82.01           H  
ATOM   2276 HD13 LEU   196      50.143 -16.173 -11.224  1.00 82.01           H  
ATOM   2277 HD21 LEU   196      50.358 -17.644 -13.930  1.00 87.18           H  
ATOM   2278 HD22 LEU   196      48.703 -18.301 -13.893  1.00 87.18           H  
ATOM   2279 HD23 LEU   196      49.006 -16.622 -13.386  1.00 87.18           H  
ATOM   2280  N   GLY   197      49.926 -22.814 -11.455  1.00 77.85           N  
ATOM   2281  CA  GLY   197      50.631 -24.094 -11.515  1.00 77.14           C  
ATOM   2282  C   GLY   197      50.151 -24.996 -12.636  1.00 83.08           C  
ATOM   2283  O   GLY   197      48.959 -25.023 -12.945  1.00 84.25           O  
ATOM   2284  H   GLY   197      49.437 -22.572 -10.605  1.00 77.85           H  
ATOM   2285  HA2 GLY   197      50.486 -24.613 -10.568  1.00 77.14           H  
ATOM   2286  HA3 GLY   197      51.693 -23.896 -11.663  1.00 77.14           H  
ATOM   2287  N   GLY   198      51.074 -25.733 -13.239  1.00 80.03           N  
ATOM   2288  CA  GLY   198      50.712 -26.643 -14.336  1.00 81.97           C  
ATOM   2289  C   GLY   198      51.877 -27.227 -15.134  1.00 87.76           C  
ATOM   2290  O   GLY   198      53.041 -27.084 -14.748  1.00 85.43           O  
ATOM   2291  H   GLY   198      52.038 -25.644 -12.948  1.00 80.03           H  
ATOM   2292  HA2 GLY   198      50.067 -26.111 -15.038  1.00 81.97           H  
ATOM   2293  HA3 GLY   198      50.135 -27.476 -13.933  1.00 81.97           H  
ATOM   2294  N   THR   199      51.538 -27.835 -16.280  1.00 88.40           N  
ATOM   2295  CA  THR   199      52.431 -28.676 -17.091  1.00 89.31           C  
ATOM   2296  C   THR   199      52.978 -27.970 -18.343  1.00 97.07           C  
ATOM   2297  O   THR   199      52.214 -27.331 -19.080  1.00 98.30           O  
ATOM   2298  CB  THR   199      51.683 -29.961 -17.491  1.00 96.07           C  
ATOM   2299  OG1 THR   199      51.268 -30.660 -16.342  1.00 93.63           O  
ATOM   2300  CG2 THR   199      52.543 -30.940 -18.279  1.00 94.59           C  
ATOM   2301  H   THR   199      50.561 -27.814 -16.535  1.00 88.40           H  
ATOM   2302  HA  THR   199      53.276 -28.978 -16.475  1.00 89.31           H  
ATOM   2303  HB  THR   199      50.805 -29.700 -18.083  1.00 96.07           H  
ATOM   2304 HG21 THR   199      52.732 -30.556 -19.280  1.00 94.59           H  
ATOM   2305 HG22 THR   199      53.484 -31.079 -17.751  1.00 94.59           H  
ATOM   2306 HG23 THR   199      52.026 -31.897 -18.367  1.00 94.59           H  
ATOM   2307  HG1 THR   199      50.308 -30.830 -16.486  1.00 93.63           H  
ATOM   2308  N   LYS   200      54.276 -28.242 -18.665  1.00 94.60           N  
ATOM   2309  CA  LYS   200      54.877 -28.049 -20.005  1.00 96.17           C  
ATOM   2310  C   LYS   200      55.357 -29.382 -20.580  1.00101.38           C  
ATOM   2311  O   LYS   200      55.766 -30.265 -19.822  1.00 99.30           O  
ATOM   2312  CB  LYS   200      56.120 -27.152 -19.910  1.00  0.00           C  
ATOM   2313  CG  LYS   200      55.899 -25.642 -19.730  1.00  0.00           C  
ATOM   2314  CD  LYS   200      57.085 -25.176 -18.879  1.00  0.00           C  
ATOM   2315  CE  LYS   200      57.425 -23.697 -18.673  1.00  0.00           C  
ATOM   2316  NZ  LYS   200      58.408 -23.595 -17.559  1.00  0.00           N1+
ATOM   2317  H   LYS   200      54.822 -28.765 -17.996  1.00 94.60           H  
ATOM   2318  HA  LYS   200      54.146 -27.609 -20.684  1.00 96.17           H  
ATOM   2319  HB2 LYS   200      56.711 -27.552 -19.086  1.00  0.00           H  
ATOM   2320  HB3 LYS   200      56.732 -27.268 -20.804  1.00  0.00           H  
ATOM   2321  HG2 LYS   200      55.895 -25.143 -20.699  1.00  0.00           H  
ATOM   2322  HG3 LYS   200      54.955 -25.465 -19.220  1.00  0.00           H  
ATOM   2323  HD2 LYS   200      56.938 -25.621 -17.895  1.00  0.00           H  
ATOM   2324  HD3 LYS   200      57.980 -25.615 -19.327  1.00  0.00           H  
ATOM   2325  HE2 LYS   200      56.528 -23.119 -18.444  1.00  0.00           H  
ATOM   2326  HE3 LYS   200      57.858 -23.314 -19.599  1.00  0.00           H  
ATOM   2327  HZ1 LYS   200      57.996 -23.884 -16.683  1.00  0.00           H  
ATOM   2328  HZ2 LYS   200      59.141 -24.307 -17.673  1.00  0.00           H  
ATOM   2329  HZ3 LYS   200      58.811 -22.677 -17.455  1.00  0.00           H  
ATOM   2330  N   VAL   201      55.422 -29.478 -21.928  1.00101.05           N  
ATOM   2331  CA  VAL   201      56.127 -30.579 -22.632  1.00102.05           C  
ATOM   2332  C   VAL   201      57.021 -30.081 -23.777  1.00106.88           C  
ATOM   2333  O   VAL   201      58.090 -30.660 -24.003  1.00107.57           O  
ATOM   2334  CB  VAL   201      55.140 -31.676 -23.081  1.00  0.00           C  
ATOM   2335  CG1 VAL   201      54.145 -31.194 -24.146  1.00  0.00           C  
ATOM   2336  CG2 VAL   201      55.869 -32.919 -23.601  1.00  0.00           C  
ATOM   2337  H   VAL   201      55.094 -28.689 -22.469  1.00101.05           H  
ATOM   2338  HA  VAL   201      56.810 -31.048 -21.923  1.00102.05           H  
ATOM   2339  HB  VAL   201      54.567 -31.982 -22.203  1.00  0.00           H  
ATOM   2340 HG11 VAL   201      53.578 -30.340 -23.775  1.00  0.00           H  
ATOM   2341 HG12 VAL   201      54.666 -30.923 -25.064  1.00  0.00           H  
ATOM   2342 HG13 VAL   201      53.442 -31.998 -24.369  1.00  0.00           H  
ATOM   2343 HG21 VAL   201      56.370 -32.711 -24.548  1.00  0.00           H  
ATOM   2344 HG22 VAL   201      56.618 -33.243 -22.879  1.00  0.00           H  
ATOM   2345 HG23 VAL   201      55.157 -33.731 -23.752  1.00  0.00           H  
ATOM   2346  N   ARG   202      56.690 -28.902 -24.354  1.00102.47           N  
ATOM   2347  CA  ARG   202      57.686 -28.019 -24.977  1.00122.04           C  
ATOM   2348  C   ARG   202      58.749 -27.680 -23.924  1.00141.17           C  
ATOM   2349  O   ARG   202      58.487 -26.957 -22.952  1.00 97.35           O  
ATOM   2350  CB  ARG   202      57.010 -26.729 -25.484  1.00  0.00           C  
ATOM   2351  CG  ARG   202      56.250 -26.860 -26.814  1.00  0.00           C  
ATOM   2352  CD  ARG   202      57.168 -26.819 -28.045  1.00  0.00           C  
ATOM   2353  NE  ARG   202      57.787 -28.120 -28.349  1.00  0.00           N  
ATOM   2354  CZ  ARG   202      58.890 -28.303 -29.102  1.00  0.00           C  
ATOM   2355  NH1 ARG   202      59.171 -29.534 -29.551  1.00  0.00           N  
ATOM   2356  NH2 ARG   202      59.718 -27.293 -29.412  1.00  0.00           N1+
ATOM   2357  H   ARG   202      55.800 -28.490 -24.113  1.00102.47           H  
ATOM   2358  HA  ARG   202      58.188 -28.541 -25.788  1.00122.04           H  
ATOM   2359  HB2 ARG   202      56.312 -26.382 -24.720  1.00  0.00           H  
ATOM   2360  HB3 ARG   202      57.758 -25.942 -25.595  1.00  0.00           H  
ATOM   2361  HG2 ARG   202      55.642 -27.765 -26.820  1.00  0.00           H  
ATOM   2362  HG3 ARG   202      55.575 -26.004 -26.886  1.00  0.00           H  
ATOM   2363  HD2 ARG   202      56.570 -26.516 -28.906  1.00  0.00           H  
ATOM   2364  HD3 ARG   202      57.920 -26.051 -27.889  1.00  0.00           H  
ATOM   2365  HE  ARG   202      57.211 -28.927 -28.163  1.00  0.00           H  
ATOM   2366 HH11 ARG   202      59.995 -29.690 -30.114  1.00  0.00           H  
ATOM   2367 HH12 ARG   202      58.562 -30.306 -29.325  1.00  0.00           H  
ATOM   2368 HH21 ARG   202      60.538 -27.466 -29.976  1.00  0.00           H  
ATOM   2369 HH22 ARG   202      59.525 -26.360 -29.077  1.00  0.00           H  
ATOM   2370  N   GLU   203      60.051 -27.562 -24.179  1.00  0.00           N  
ATOM   2371  CA  GLU   203      60.585 -27.223 -25.512  1.00  0.00           C  
ATOM   2372  C   GLU   203      61.006 -28.494 -26.297  1.00  0.00           C  
ATOM   2373  O   GLU   203      60.433 -29.552 -26.042  1.00  0.00           O  
ATOM   2374  CB  GLU   203      61.696 -26.159 -25.321  1.00  0.00           C  
ATOM   2375  CG  GLU   203      61.347 -24.841 -26.030  1.00  0.00           C  
ATOM   2376  CD  GLU   203      61.084 -25.101 -27.513  1.00  0.00           C  
ATOM   2377  OE1 GLU   203      59.950 -24.934 -27.958  1.00  0.00           O  
ATOM   2378  OE2 GLU   203      62.068 -25.730 -28.220  1.00  0.00           O1-
ATOM   2379  H   GLU   203      60.693 -28.185 -23.707  1.00  0.00           H  
ATOM   2380  HA  GLU   203      59.791 -26.772 -26.104  1.00  0.00           H  
ATOM   2381  HB2 GLU   203      62.656 -26.527 -25.686  1.00  0.00           H  
ATOM   2382  HB3 GLU   203      61.833 -25.940 -24.261  1.00  0.00           H  
ATOM   2383  HG2 GLU   203      62.175 -24.140 -25.915  1.00  0.00           H  
ATOM   2384  HG3 GLU   203      60.460 -24.410 -25.560  1.00  0.00           H  
ATOM   2385  N   ASP   204      61.928 -28.426 -27.260  1.00  0.00           N  
ATOM   2386  CA  ASP   204      62.537 -29.607 -27.913  1.00  0.00           C  
ATOM   2387  C   ASP   204      63.447 -30.413 -26.955  1.00  0.00           C  
ATOM   2388  O   ASP   204      64.609 -30.703 -27.220  1.00  0.00           O  
ATOM   2389  CB  ASP   204      63.205 -29.218 -29.252  1.00  0.00           C  
ATOM   2390  CG  ASP   204      62.173 -29.224 -30.377  1.00  0.00           C  
ATOM   2391  OD1 ASP   204      61.852 -28.161 -30.911  1.00  0.00           O  
ATOM   2392  OD2 ASP   204      61.515 -30.396 -30.616  1.00  0.00           O1-
ATOM   2393  H   ASP   204      62.207 -27.521 -27.609  1.00  0.00           H  
ATOM   2394  HA  ASP   204      61.729 -30.295 -28.159  1.00  0.00           H  
ATOM   2395  HB2 ASP   204      63.967 -29.950 -29.518  1.00  0.00           H  
ATOM   2396  HB3 ASP   204      63.685 -28.241 -29.164  1.00  0.00           H  
ATOM   2397  N   VAL   205      62.799 -30.979 -25.919  1.00  0.00           N  
ATOM   2398  CA  VAL   205      63.432 -31.753 -24.836  1.00  0.00           C  
ATOM   2399  C   VAL   205      62.556 -32.926 -24.356  1.00  0.00           C  
ATOM   2400  O   VAL   205      63.107 -33.888 -23.817  1.00  0.00           O  
ATOM   2401  CB  VAL   205      63.814 -30.845 -23.646  1.00  0.00           C  
ATOM   2402  CG1 VAL   205      65.010 -29.942 -23.973  1.00  0.00           C  
ATOM   2403  CG2 VAL   205      62.661 -29.946 -23.165  1.00  0.00           C  
ATOM   2404  H   VAL   205      61.798 -31.104 -25.977  1.00  0.00           H  
ATOM   2405  HA  VAL   205      64.348 -32.205 -25.218  1.00  0.00           H  
ATOM   2406  HB  VAL   205      64.122 -31.484 -22.820  1.00  0.00           H  
ATOM   2407 HG11 VAL   205      65.844 -30.552 -24.318  1.00  0.00           H  
ATOM   2408 HG12 VAL   205      64.747 -29.229 -24.755  1.00  0.00           H  
ATOM   2409 HG13 VAL   205      65.315 -29.396 -23.080  1.00  0.00           H  
ATOM   2410 HG21 VAL   205      62.442 -29.191 -23.917  1.00  0.00           H  
ATOM   2411 HG22 VAL   205      61.765 -30.538 -22.979  1.00  0.00           H  
ATOM   2412 HG23 VAL   205      62.947 -29.448 -22.239  1.00  0.00           H  
ATOM   2413  N   ASP   206      61.211 -32.865 -24.584  1.00 89.12           N  
ATOM   2414  CA  ASP   206      60.531 -34.158 -24.486  1.00 89.10           C  
ATOM   2415  C   ASP   206      60.469 -34.637 -23.005  1.00 91.92           C  
ATOM   2416  O   ASP   206      60.094 -35.792 -22.750  1.00 92.00           O  
ATOM   2417  CB  ASP   206      61.275 -35.235 -25.345  1.00  0.00           C  
ATOM   2418  CG  ASP   206      60.338 -36.287 -25.943  1.00  0.00           C  
ATOM   2419  OD1 ASP   206      59.422 -36.012 -26.715  1.00  0.00           O  
ATOM   2420  OD2 ASP   206      60.616 -37.565 -25.556  1.00  0.00           O1-
ATOM   2421  H   ASP   206      60.727 -32.004 -24.790  1.00 89.12           H  
ATOM   2422  HA  ASP   206      59.516 -34.031 -24.863  1.00 89.10           H  
ATOM   2423  HB2 ASP   206      62.003 -35.741 -24.709  1.00  0.00           H  
ATOM   2424  HB3 ASP   206      61.795 -34.730 -26.158  1.00  0.00           H  
ATOM   2425  N   VAL   207      60.839 -33.744 -22.054  1.00 86.38           N  
ATOM   2426  CA  VAL   207      60.790 -33.980 -20.607  1.00 83.97           C  
ATOM   2427  C   VAL   207      59.714 -33.069 -20.028  1.00 87.60           C  
ATOM   2428  O   VAL   207      59.791 -31.846 -20.169  1.00 87.74           O  
ATOM   2429  CB  VAL   207      62.117 -33.634 -19.939  1.00  0.00           C  
ATOM   2430  CG1 VAL   207      62.476 -32.177 -20.228  1.00  0.00           C  
ATOM   2431  CG2 VAL   207      61.978 -33.882 -18.436  1.00  0.00           C  
ATOM   2432  H   VAL   207      61.173 -32.844 -22.367  1.00 86.38           H  
ATOM   2433  HA  VAL   207      60.579 -35.035 -20.428  1.00 83.97           H  
ATOM   2434  HB  VAL   207      62.879 -34.296 -20.357  1.00  0.00           H  
ATOM   2435 HG11 VAL   207      62.554 -32.030 -21.306  1.00  0.00           H  
ATOM   2436 HG12 VAL   207      61.701 -31.519 -19.835  1.00  0.00           H  
ATOM   2437 HG13 VAL   207      63.432 -31.930 -19.765  1.00  0.00           H  
ATOM   2438 HG21 VAL   207      61.199 -33.240 -18.025  1.00  0.00           H  
ATOM   2439 HG22 VAL   207      61.707 -34.923 -18.264  1.00  0.00           H  
ATOM   2440 HG23 VAL   207      62.924 -33.672 -17.934  1.00  0.00           H  
ATOM   2441  N   ILE   208      58.677 -33.665 -19.436  1.00 83.35           N  
ATOM   2442  CA  ILE   208      57.517 -32.951 -18.906  1.00 82.55           C  
ATOM   2443  C   ILE   208      57.921 -32.216 -17.601  1.00 84.63           C  
ATOM   2444  O   ILE   208      58.540 -32.818 -16.721  1.00 83.11           O  
ATOM   2445  CB  ILE   208      56.318 -33.927 -18.683  1.00 85.92           C  
ATOM   2446  CG1 ILE   208      56.027 -34.848 -19.904  1.00 87.85           C  
ATOM   2447  CG2 ILE   208      55.082 -33.191 -18.279  1.00 86.46           C  
ATOM   2448  CD1 ILE   208      57.002 -36.077 -20.133  1.00 94.94           C  
ATOM   2449  H   ILE   208      58.694 -34.670 -19.349  1.00 83.35           H  
ATOM   2450  HA  ILE   208      57.182 -32.206 -19.629  1.00 82.55           H  
ATOM   2451  HB  ILE   208      56.626 -34.581 -17.868  1.00 85.92           H  
ATOM   2452 HG12 ILE   208      56.065 -34.229 -20.801  1.00 87.85           H  
ATOM   2453 HG13 ILE   208      55.019 -35.248 -19.780  1.00 87.85           H  
ATOM   2454 HG21 ILE   208      55.289 -32.597 -17.389  1.00 86.46           H  
ATOM   2455 HG22 ILE   208      54.769 -32.533 -19.090  1.00 86.46           H  
ATOM   2456 HG23 ILE   208      54.289 -33.906 -18.062  1.00 86.46           H  
ATOM   2457 HD11 ILE   208      58.021 -35.712 -20.260  1.00 94.94           H  
ATOM   2458 HD12 ILE   208      56.960 -36.741 -19.270  1.00 94.94           H  
ATOM   2459 HD13 ILE   208      56.696 -36.622 -21.026  1.00 94.94           H  
ATOM   2460  N   GLU   209      57.587 -30.907 -17.501  1.00 81.03           N  
ATOM   2461  CA  GLU   209      57.942 -30.061 -16.354  1.00 79.13           C  
ATOM   2462  C   GLU   209      56.705 -29.544 -15.605  1.00 81.30           C  
ATOM   2463  O   GLU   209      55.750 -29.093 -16.229  1.00 81.39           O  
ATOM   2464  CB  GLU   209      58.771 -28.858 -16.849  1.00 80.93           C  
ATOM   2465  CG  GLU   209      59.229 -27.887 -15.766  1.00 95.54           C  
ATOM   2466  CD  GLU   209      59.699 -26.526 -16.253  1.00128.24           C  
ATOM   2467  OE1 GLU   209      59.273 -26.103 -17.354  1.00129.14           O  
ATOM   2468  OE2 GLU   209      60.383 -25.826 -15.470  1.00124.77           O1-
ATOM   2469  H   GLU   209      57.064 -30.490 -18.257  1.00 81.03           H  
ATOM   2470  HA  GLU   209      58.517 -30.672 -15.659  1.00 79.13           H  
ATOM   2471  HB2 GLU   209      58.162 -28.303 -17.563  1.00 80.93           H  
ATOM   2472  HB3 GLU   209      59.657 -29.246 -17.350  1.00 80.93           H  
ATOM   2473  HG2 GLU   209      60.056 -28.354 -15.228  1.00 95.54           H  
ATOM   2474  HG3 GLU   209      58.395 -27.729 -15.084  1.00 95.54           H  
ATOM   2475  N   CYS   210      56.691 -29.744 -14.273  1.00 76.79           N  
ATOM   2476  CA  CYS   210      55.704 -29.128 -13.385  1.00 76.54           C  
ATOM   2477  C   CYS   210      56.254 -27.766 -12.957  1.00 79.47           C  
ATOM   2478  O   CYS   210      57.357 -27.674 -12.419  1.00 77.29           O  
ATOM   2479  CB  CYS   210      55.370 -30.058 -12.213  1.00 76.18           C  
ATOM   2480  SG  CYS   210      54.328 -29.339 -10.911  1.00 79.45           S  
ATOM   2481  H   CYS   210      57.514 -30.161 -13.863  1.00 76.79           H  
ATOM   2482  HA  CYS   210      54.777 -28.964 -13.939  1.00 76.54           H  
ATOM   2483  HB2 CYS   210      56.300 -30.388 -11.749  1.00 76.18           H  
ATOM   2484  HB3 CYS   210      54.856 -30.929 -12.611  1.00 76.18           H  
ATOM   2485  N   SER   211      55.552 -26.694 -13.394  1.00 77.13           N  
ATOM   2486  CA  SER   211      56.065 -25.323 -13.443  1.00 76.66           C  
ATOM   2487  C   SER   211      54.913 -24.331 -13.217  1.00 79.39           C  
ATOM   2488  O   SER   211      53.787 -24.743 -12.941  1.00 80.29           O  
ATOM   2489  CB  SER   211      56.725 -25.110 -14.818  1.00 81.87           C  
ATOM   2490  OG  SER   211      57.877 -24.291 -14.756  1.00 93.51           O  
ATOM   2491  H   SER   211      54.678 -26.869 -13.867  1.00 77.13           H  
ATOM   2492  HA  SER   211      56.810 -25.177 -12.659  1.00 76.66           H  
ATOM   2493  HB2 SER   211      56.009 -24.642 -15.492  1.00 81.87           H  
ATOM   2494  HB3 SER   211      57.006 -26.069 -15.251  1.00 81.87           H  
ATOM   2495  HG  SER   211      58.676 -24.845 -14.623  1.00 93.51           H  
ATOM   2496  N   LEU   212      55.213 -23.020 -13.320  1.00 73.74           N  
ATOM   2497  CA  LEU   212      54.195 -21.967 -13.282  1.00 74.11           C  
ATOM   2498  C   LEU   212      54.009 -21.381 -14.680  1.00 79.79           C  
ATOM   2499  O   LEU   212      54.972 -20.994 -15.339  1.00 79.12           O  
ATOM   2500  CB  LEU   212      54.579 -20.927 -12.228  1.00 73.03           C  
ATOM   2501  CG  LEU   212      54.424 -21.492 -10.805  1.00 75.65           C  
ATOM   2502  CD1 LEU   212      55.250 -20.651  -9.861  1.00 75.03           C  
ATOM   2503  CD2 LEU   212      52.985 -21.424 -10.299  1.00 77.93           C  
ATOM   2504  H   LEU   212      56.175 -22.751 -13.476  1.00 73.74           H  
ATOM   2505  HA  LEU   212      53.236 -22.397 -12.992  1.00 74.11           H  
ATOM   2506  HB2 LEU   212      53.947 -20.042 -12.337  1.00 73.03           H  
ATOM   2507  HB3 LEU   212      55.612 -20.622 -12.404  1.00 73.03           H  
ATOM   2508  HG  LEU   212      54.777 -22.521 -10.749  1.00 75.65           H  
ATOM   2509 HD11 LEU   212      56.304 -20.741 -10.109  1.00 75.03           H  
ATOM   2510 HD12 LEU   212      54.956 -19.621 -10.007  1.00 75.03           H  
ATOM   2511 HD13 LEU   212      55.064 -20.944  -8.831  1.00 75.03           H  
ATOM   2512 HD21 LEU   212      52.671 -20.384 -10.186  1.00 77.93           H  
ATOM   2513 HD22 LEU   212      52.333 -21.908 -11.013  1.00 77.93           H  
ATOM   2514 HD23 LEU   212      52.903 -21.932  -9.338  1.00 77.93           H  
ATOM   2515  N   GLN   213      52.768 -21.446 -15.171  1.00 78.57           N  
ATOM   2516  CA  GLN   213      52.466 -21.320 -16.596  1.00 80.44           C  
ATOM   2517  C   GLN   213      52.065 -19.891 -16.961  1.00 88.01           C  
ATOM   2518  O   GLN   213      50.927 -19.612 -17.349  1.00 88.33           O  
ATOM   2519  CB  GLN   213      51.475 -22.418 -17.024  1.00 82.66           C  
ATOM   2520  CG  GLN   213      51.957 -23.845 -16.679  1.00 93.57           C  
ATOM   2521  CD  GLN   213      53.324 -24.221 -17.257  1.00109.79           C  
ATOM   2522  OE1 GLN   213      53.849 -23.570 -18.168  1.00107.33           O  
ATOM   2523  NE2 GLN   213      53.914 -25.304 -16.764  1.00 95.79           N  
ATOM   2524  H   GLN   213      52.028 -21.798 -14.580  1.00 78.57           H  
ATOM   2525  HA  GLN   213      53.386 -21.487 -17.153  1.00 80.44           H  
ATOM   2526  HB2 GLN   213      51.322 -22.351 -18.102  1.00 82.66           H  
ATOM   2527  HB3 GLN   213      50.516 -22.248 -16.532  1.00 82.66           H  
ATOM   2528  HG2 GLN   213      51.225 -24.559 -17.057  1.00 93.57           H  
ATOM   2529  HG3 GLN   213      51.990 -23.962 -15.596  1.00 93.57           H  
ATOM   2530 HE21 GLN   213      54.804 -25.607 -17.133  1.00 95.79           H  
ATOM   2531 HE22 GLN   213      53.472 -25.826 -16.021  1.00 95.79           H  
ATOM   2532  N   PHE   214      53.039 -18.981 -16.809  1.00 86.68           N  
ATOM   2533  CA  PHE   214      52.921 -17.623 -17.324  1.00 88.52           C  
ATOM   2534  C   PHE   214      52.829 -17.623 -18.860  1.00 97.00           C  
ATOM   2535  O   PHE   214      53.535 -18.395 -19.518  1.00 96.95           O  
ATOM   2536  CB  PHE   214      54.103 -16.765 -16.857  1.00 89.08           C  
ATOM   2537  CG  PHE   214      54.074 -16.470 -15.374  1.00 88.35           C  
ATOM   2538  CD1 PHE   214      53.175 -15.550 -14.861  1.00 91.06           C  
ATOM   2539  CD2 PHE   214      54.964 -17.083 -14.501  1.00 88.59           C  
ATOM   2540  CE1 PHE   214      53.138 -15.277 -13.493  1.00 90.05           C  
ATOM   2541  CE2 PHE   214      54.924 -16.812 -13.134  1.00 89.64           C  
ATOM   2542  CZ  PHE   214      54.007 -15.915 -12.640  1.00 87.46           C  
ATOM   2543  H   PHE   214      53.927 -19.301 -16.450  1.00 86.68           H  
ATOM   2544  HA  PHE   214      52.005 -17.202 -16.914  1.00 88.52           H  
ATOM   2545  HB2 PHE   214      54.079 -15.813 -17.389  1.00 89.08           H  
ATOM   2546  HB3 PHE   214      55.037 -17.262 -17.123  1.00 89.08           H  
ATOM   2547  HD1 PHE   214      52.497 -15.036 -15.527  1.00 91.06           H  
ATOM   2548  HD2 PHE   214      55.698 -17.776 -14.885  1.00 88.59           H  
ATOM   2549  HE1 PHE   214      52.425 -14.565 -13.104  1.00 90.05           H  
ATOM   2550  HE2 PHE   214      55.615 -17.305 -12.466  1.00 89.64           H  
ATOM   2551  HZ  PHE   214      53.969 -15.713 -11.578  1.00 87.46           H  
ATOM   2552  N   PRO   215      52.005 -16.724 -19.463  1.00 96.82           N  
ATOM   2553  CA  PRO   215      51.999 -16.534 -20.939  1.00 99.35           C  
ATOM   2554  C   PRO   215      53.326 -15.919 -21.435  1.00103.52           C  
ATOM   2555  O   PRO   215      53.826 -14.959 -20.839  1.00102.30           O  
ATOM   2556  CB  PRO   215      50.814 -15.596 -21.182  1.00102.99           C  
ATOM   2557  CG  PRO   215      50.604 -14.894 -19.879  1.00105.79           C  
ATOM   2558  CD  PRO   215      51.080 -15.792 -18.781  1.00 98.69           C  
ATOM   2559  HA  PRO   215      51.904 -17.473 -21.485  1.00 99.35           H  
ATOM   2560  HB2 PRO   215      49.926 -16.163 -21.459  1.00102.99           H  
ATOM   2561  HB3 PRO   215      51.048 -14.879 -21.970  1.00102.99           H  
ATOM   2562  HG2 PRO   215      49.546 -14.675 -19.744  1.00105.79           H  
ATOM   2563  HG3 PRO   215      51.172 -13.964 -19.866  1.00105.79           H  
ATOM   2564  HD2 PRO   215      50.246 -16.331 -18.332  1.00 98.69           H  
ATOM   2565  HD3 PRO   215      51.601 -15.222 -18.011  1.00 98.69           H  
ATOM   2566  N   ASP   216      53.912 -16.500 -22.501  1.00100.95           N  
ATOM   2567  CA  ASP   216      55.205 -16.066 -23.036  1.00100.84           C  
ATOM   2568  C   ASP   216      55.059 -14.879 -24.005  1.00106.81           C  
ATOM   2569  O   ASP   216      56.062 -14.237 -24.313  1.00107.00           O  
ATOM   2570  CB  ASP   216      55.895 -17.190 -23.794  1.00  0.00           C  
ATOM   2571  CG  ASP   216      57.231 -16.718 -24.326  1.00  0.00           C  
ATOM   2572  OD1 ASP   216      58.223 -16.892 -23.588  1.00  0.00           O  
ATOM   2573  OD2 ASP   216      57.232 -16.209 -25.465  1.00  0.00           O1-
ATOM   2574  H   ASP   216      53.438 -17.269 -22.952  1.00100.95           H  
ATOM   2575  HA  ASP   216      55.798 -15.766 -22.171  1.00100.84           H  
ATOM   2576  HB2 ASP   216      56.074 -18.042 -23.142  1.00  0.00           H  
ATOM   2577  HB3 ASP   216      55.287 -17.503 -24.639  1.00  0.00           H  
ATOM   2578  N   ASP   217      53.822 -14.581 -24.456  1.00104.16           N  
ATOM   2579  CA  ASP   217      53.486 -13.533 -25.431  1.00105.96           C  
ATOM   2580  C   ASP   217      54.054 -12.153 -25.072  1.00109.41           C  
ATOM   2581  O   ASP   217      54.201 -11.829 -23.901  1.00107.23           O  
ATOM   2582  CB  ASP   217      51.968 -13.380 -25.563  1.00  0.00           C  
ATOM   2583  CG  ASP   217      51.643 -12.320 -26.594  1.00  0.00           C  
ATOM   2584  OD1 ASP   217      51.490 -12.710 -27.770  1.00  0.00           O  
ATOM   2585  OD2 ASP   217      51.535 -11.149 -26.179  1.00  0.00           O1-
ATOM   2586  H   ASP   217      53.057 -15.129 -24.091  1.00104.16           H  
ATOM   2587  HA  ASP   217      53.937 -13.864 -26.367  1.00105.96           H  
ATOM   2588  HB2 ASP   217      51.503 -14.311 -25.878  1.00  0.00           H  
ATOM   2589  HB3 ASP   217      51.545 -13.067 -24.612  1.00  0.00           H  
ATOM   2590  N   ASP   218      54.306 -11.335 -26.086  1.00107.95           N  
ATOM   2591  CA  ASP   218      54.787  -9.968 -25.893  1.00108.00           C  
ATOM   2592  C   ASP   218      55.982  -9.774 -24.957  1.00109.49           C  
ATOM   2593  O   ASP   218      55.888  -9.066 -23.954  1.00107.94           O  
ATOM   2594  CB  ASP   218      53.634  -9.066 -25.442  1.00110.26           C  
ATOM   2595  CG  ASP   218      53.832  -7.618 -25.846  1.00118.79           C  
ATOM   2596  OD1 ASP   218      54.728  -7.350 -26.675  1.00119.98           O  
ATOM   2597  OD2 ASP   218      53.097  -6.750 -25.335  1.00124.82           O1-
ATOM   2598  H   ASP   218      54.161 -11.670 -27.028  1.00107.95           H  
ATOM   2599  HA  ASP   218      55.170  -9.689 -26.876  1.00108.00           H  
ATOM   2600  HB2 ASP   218      53.554  -9.118 -24.356  1.00110.26           H  
ATOM   2601  HB3 ASP   218      52.709  -9.430 -25.893  1.00110.26           H  
ATOM   2602  N   TYR   219      57.100 -10.405 -25.292  1.00105.03           N  
ATOM   2603  CA  TYR   219      58.350 -10.258 -24.528  1.00102.56           C  
ATOM   2604  C   TYR   219      58.115 -10.273 -22.982  1.00104.12           C  
ATOM   2605  O   TYR   219      58.884  -9.642 -22.244  1.00102.59           O  
ATOM   2606  CB  TYR   219      59.054  -8.936 -24.921  1.00104.54           C  
ATOM   2607  CG  TYR   219      59.336  -8.788 -26.402  1.00108.27           C  
ATOM   2608  CD1 TYR   219      60.514  -9.275 -26.960  1.00110.21           C  
ATOM   2609  CD2 TYR   219      58.453  -8.107 -27.236  1.00111.43           C  
ATOM   2610  CE1 TYR   219      60.790  -9.123 -28.319  1.00113.23           C  
ATOM   2611  CE2 TYR   219      58.713  -7.955 -28.597  1.00114.91           C  
ATOM   2612  CZ  TYR   219      59.885  -8.464 -29.135  1.00121.77           C  
ATOM   2613  OH  TYR   219      60.146  -8.313 -30.473  1.00125.50           O  
ATOM   2614  H   TYR   219      57.093 -11.008 -26.101  1.00105.03           H  
ATOM   2615  HA  TYR   219      58.976 -11.114 -24.775  1.00102.56           H  
ATOM   2616  HB2 TYR   219      60.003  -8.884 -24.387  1.00104.54           H  
ATOM   2617  HB3 TYR   219      58.417  -8.106 -24.613  1.00104.54           H  
ATOM   2618  HD1 TYR   219      61.229  -9.781 -26.328  1.00110.21           H  
ATOM   2619  HD2 TYR   219      57.547  -7.690 -26.820  1.00111.43           H  
ATOM   2620  HE1 TYR   219      61.705  -9.519 -28.733  1.00113.23           H  
ATOM   2621  HE2 TYR   219      58.005  -7.441 -29.231  1.00114.91           H  
ATOM   2622  HH  TYR   219      59.471  -7.843 -30.968  1.00125.50           H  
ATOM   2623  N   SER   220      57.086 -11.019 -22.500  1.00 99.88           N  
ATOM   2624  CA  SER   220      56.757 -11.106 -21.071  1.00 97.67           C  
ATOM   2625  C   SER   220      57.919 -11.689 -20.263  1.00 99.51           C  
ATOM   2626  O   SER   220      58.694 -12.498 -20.780  1.00 99.52           O  
ATOM   2627  CB  SER   220      55.504 -11.944 -20.846  1.00101.01           C  
ATOM   2628  OG  SER   220      54.354 -11.262 -21.319  1.00111.01           O  
ATOM   2629  H   SER   220      56.523 -11.539 -23.157  1.00 99.88           H  
ATOM   2630  HA  SER   220      56.566 -10.091 -20.725  1.00 97.67           H  
ATOM   2631  HB2 SER   220      55.391 -12.138 -19.778  1.00101.01           H  
ATOM   2632  HB3 SER   220      55.605 -12.889 -21.378  1.00101.01           H  
ATOM   2633  HG  SER   220      54.286 -10.434 -20.837  1.00111.01           H  
ATOM   2634  N   TRP   221      58.055 -11.236 -19.004  1.00 93.79           N  
ATOM   2635  CA  TRP   221      59.133 -11.638 -18.105  1.00 91.27           C  
ATOM   2636  C   TRP   221      58.580 -11.893 -16.686  1.00 94.56           C  
ATOM   2637  O   TRP   221      59.338 -11.874 -15.710  1.00 92.93           O  
ATOM   2638  CB  TRP   221      60.218 -10.542 -18.096  1.00 89.99           C  
ATOM   2639  CG  TRP   221      59.731  -9.208 -17.608  1.00 91.22           C  
ATOM   2640  CD1 TRP   221      58.950  -8.320 -18.288  1.00 95.81           C  
ATOM   2641  CD2 TRP   221      60.076  -8.572 -16.370  1.00 89.72           C  
ATOM   2642  NE1 TRP   221      58.701  -7.218 -17.510  1.00 95.01           N  
ATOM   2643  CE2 TRP   221      59.412  -7.324 -16.344  1.00 94.49           C  
ATOM   2644  CE3 TRP   221      60.846  -8.955 -15.252  1.00 88.93           C  
ATOM   2645  CZ2 TRP   221      59.510  -6.445 -15.255  1.00 92.82           C  
ATOM   2646  CZ3 TRP   221      60.944  -8.085 -14.177  1.00 89.51           C  
ATOM   2647  CH2 TRP   221      60.294  -6.842 -14.191  1.00 91.11           C  
ATOM   2648  H   TRP   221      57.369 -10.577 -18.661  1.00 93.79           H  
ATOM   2649  HA  TRP   221      59.576 -12.570 -18.456  1.00 91.27           H  
ATOM   2650  HB2 TRP   221      60.592 -10.421 -19.113  1.00 89.99           H  
ATOM   2651  HB3 TRP   221      61.032 -10.869 -17.447  1.00 89.99           H  
ATOM   2652  HD1 TRP   221      58.582  -8.464 -19.293  1.00 95.81           H  
ATOM   2653  HE1 TRP   221      58.090  -6.452 -17.758  1.00 95.01           H  
ATOM   2654  HE3 TRP   221      61.351  -9.910 -15.234  1.00 88.93           H  
ATOM   2655  HZ2 TRP   221      58.993  -5.496 -15.249  1.00 92.82           H  
ATOM   2656  HZ3 TRP   221      61.530  -8.369 -13.316  1.00 89.51           H  
ATOM   2657  HH2 TRP   221      60.408  -6.177 -13.347  1.00 91.11           H  
ATOM   2658  N   TRP   222      57.255 -12.165 -16.585  1.00 92.15           N  
ATOM   2659  CA  TRP   222      56.535 -12.379 -15.326  1.00 91.03           C  
ATOM   2660  C   TRP   222      57.015 -13.666 -14.617  1.00 93.47           C  
ATOM   2661  O   TRP   222      56.805 -13.783 -13.406  1.00 92.11           O  
ATOM   2662  CB  TRP   222      55.016 -12.422 -15.551  1.00 91.14           C  
ATOM   2663  CG  TRP   222      54.401 -11.046 -15.537  1.00 93.62           C  
ATOM   2664  CD1 TRP   222      53.798 -10.444 -14.472  1.00 96.05           C  
ATOM   2665  CD2 TRP   222      54.522 -10.029 -16.557  1.00 95.59           C  
ATOM   2666  NE1 TRP   222      53.456  -9.146 -14.789  1.00 97.04           N  
ATOM   2667  CE2 TRP   222      53.899  -8.862 -16.058  1.00100.10           C  
ATOM   2668  CE3 TRP   222      55.077  -9.997 -17.852  1.00 98.24           C  
ATOM   2669  CZ2 TRP   222      53.802  -7.678 -16.815  1.00101.36           C  
ATOM   2670  CZ3 TRP   222      54.984  -8.824 -18.600  1.00101.60           C  
ATOM   2671  CH2 TRP   222      54.347  -7.687 -18.085  1.00102.69           C  
ATOM   2672  H   TRP   222      56.724 -12.225 -17.444  1.00 92.15           H  
ATOM   2673  HA  TRP   222      56.758 -11.531 -14.679  1.00 91.03           H  
ATOM   2674  HB2 TRP   222      54.561 -13.019 -14.760  1.00 91.14           H  
ATOM   2675  HB3 TRP   222      54.817 -12.886 -16.517  1.00 91.14           H  
ATOM   2676  HD1 TRP   222      53.615 -10.916 -13.517  1.00 96.05           H  
ATOM   2677  HE1 TRP   222      52.960  -8.506 -14.185  1.00 97.04           H  
ATOM   2678  HE3 TRP   222      55.569 -10.867 -18.260  1.00 98.24           H  
ATOM   2679  HZ2 TRP   222      53.321  -6.796 -16.417  1.00101.36           H  
ATOM   2680  HZ3 TRP   222      55.410  -8.792 -19.591  1.00101.60           H  
ATOM   2681  HH2 TRP   222      54.279  -6.797 -18.694  1.00102.69           H  
ATOM   2682  N   ASP   223      57.735 -14.568 -15.325  1.00 89.53           N  
ATOM   2683  CA  ASP   223      58.339 -15.731 -14.675  1.00 87.42           C  
ATOM   2684  C   ASP   223      59.507 -15.250 -13.825  1.00 88.43           C  
ATOM   2685  O   ASP   223      59.582 -15.603 -12.654  1.00 86.58           O  
ATOM   2686  CB  ASP   223      58.775 -16.805 -15.684  1.00 90.08           C  
ATOM   2687  CG  ASP   223      59.387 -18.050 -15.054  1.00102.03           C  
ATOM   2688  OD1 ASP   223      59.033 -18.371 -13.893  1.00101.59           O  
ATOM   2689  OD2 ASP   223      60.136 -18.757 -15.753  1.00110.74           O1-
ATOM   2690  H   ASP   223      57.856 -14.436 -16.319  1.00 89.53           H  
ATOM   2691  HA  ASP   223      57.595 -16.211 -14.041  1.00 87.42           H  
ATOM   2692  HB2 ASP   223      59.515 -16.363 -16.352  1.00 90.08           H  
ATOM   2693  HB3 ASP   223      57.900 -17.106 -16.258  1.00 90.08           H  
ATOM   2694  N   LEU   224      60.381 -14.393 -14.401  1.00 84.19           N  
ATOM   2695  CA  LEU   224      61.507 -13.793 -13.687  1.00 82.41           C  
ATOM   2696  C   LEU   224      61.007 -12.876 -12.582  1.00 84.40           C  
ATOM   2697  O   LEU   224      61.491 -12.957 -11.453  1.00 82.32           O  
ATOM   2698  CB  LEU   224      62.410 -13.006 -14.657  1.00 83.69           C  
ATOM   2699  CG  LEU   224      63.623 -12.287 -14.043  1.00 87.61           C  
ATOM   2700  CD1 LEU   224      64.682 -13.276 -13.589  1.00 86.39           C  
ATOM   2701  CD2 LEU   224      64.242 -11.341 -15.036  1.00 92.08           C  
ATOM   2702  H   LEU   224      60.248 -14.156 -15.375  1.00 84.19           H  
ATOM   2703  HA  LEU   224      62.093 -14.596 -13.242  1.00 82.41           H  
ATOM   2704  HB2 LEU   224      61.793 -12.252 -15.146  1.00 83.69           H  
ATOM   2705  HB3 LEU   224      62.784 -13.707 -15.403  1.00 83.69           H  
ATOM   2706  HG  LEU   224      63.258 -11.732 -13.179  1.00 87.61           H  
ATOM   2707 HD11 LEU   224      64.249 -13.967 -12.864  1.00 86.39           H  
ATOM   2708 HD12 LEU   224      65.052 -13.834 -14.448  1.00 86.39           H  
ATOM   2709 HD13 LEU   224      65.508 -12.735 -13.125  1.00 86.39           H  
ATOM   2710 HD21 LEU   224      64.604 -11.903 -15.896  1.00 92.08           H  
ATOM   2711 HD22 LEU   224      63.495 -10.618 -15.362  1.00 92.08           H  
ATOM   2712 HD23 LEU   224      65.075 -10.817 -14.567  1.00 92.08           H  
ATOM   2713  N   PHE   225      60.027 -12.019 -12.913  1.00 81.76           N  
ATOM   2714  CA  PHE   225      59.436 -11.065 -11.992  1.00 81.12           C  
ATOM   2715  C   PHE   225      58.945 -11.778 -10.729  1.00 82.79           C  
ATOM   2716  O   PHE   225      59.309 -11.360  -9.633  1.00 81.53           O  
ATOM   2717  CB  PHE   225      58.289 -10.304 -12.672  1.00 84.53           C  
ATOM   2718  CG  PHE   225      57.626  -9.295 -11.769  1.00 86.21           C  
ATOM   2719  CD1 PHE   225      58.145  -8.017 -11.631  1.00 89.94           C  
ATOM   2720  CD2 PHE   225      56.482  -9.624 -11.053  1.00 88.17           C  
ATOM   2721  CE1 PHE   225      57.540  -7.087 -10.786  1.00 90.89           C  
ATOM   2722  CE2 PHE   225      55.882  -8.696 -10.199  1.00 91.02           C  
ATOM   2723  CZ  PHE   225      56.409  -7.433 -10.078  1.00 89.62           C  
ATOM   2724  H   PHE   225      59.679 -12.041 -13.862  1.00 81.76           H  
ATOM   2725  HA  PHE   225      60.198 -10.341 -11.703  1.00 81.12           H  
ATOM   2726  HB2 PHE   225      57.538 -11.025 -12.993  1.00 84.53           H  
ATOM   2727  HB3 PHE   225      58.686  -9.782 -13.541  1.00 84.53           H  
ATOM   2728  HD1 PHE   225      59.028  -7.737 -12.186  1.00 89.94           H  
ATOM   2729  HD2 PHE   225      56.054 -10.609 -11.157  1.00 88.17           H  
ATOM   2730  HE1 PHE   225      57.957  -6.096 -10.687  1.00 90.89           H  
ATOM   2731  HE2 PHE   225      55.003  -8.972  -9.633  1.00 91.02           H  
ATOM   2732  HZ  PHE   225      55.938  -6.711  -9.427  1.00 89.62           H  
ATOM   2733  N   MET   226      58.164 -12.871 -10.877  1.00 78.53           N  
ATOM   2734  CA  MET   226      57.647 -13.642  -9.744  1.00 76.97           C  
ATOM   2735  C   MET   226      58.786 -14.149  -8.849  1.00 79.30           C  
ATOM   2736  O   MET   226      58.677 -14.069  -7.626  1.00 77.54           O  
ATOM   2737  CB  MET   226      56.881 -14.815 -10.222  1.00  0.00           C  
ATOM   2738  CG  MET   226      56.334 -15.630  -9.052  1.00  0.00           C  
ATOM   2739  SD  MET   226      55.390 -17.080  -9.589  1.00  0.00           S  
ATOM   2740  CE  MET   226      54.919 -17.774  -7.980  1.00  0.00           C  
ATOM   2741  H   MET   226      57.926 -13.170 -11.812  1.00 78.53           H  
ATOM   2742  HA  MET   226      57.000 -12.977  -9.172  1.00 76.97           H  
ATOM   2743  HB2 MET   226      56.053 -14.468 -10.840  1.00  0.00           H  
ATOM   2744  HB3 MET   226      57.539 -15.441 -10.824  1.00  0.00           H  
ATOM   2745  HG2 MET   226      57.170 -15.959  -8.436  1.00  0.00           H  
ATOM   2746  HG3 MET   226      55.689 -14.989  -8.450  1.00  0.00           H  
ATOM   2747  HE1 MET   226      55.814 -18.024  -7.411  1.00  0.00           H  
ATOM   2748  HE2 MET   226      54.324 -17.047  -7.425  1.00  0.00           H  
ATOM   2749  HE3 MET   226      54.328 -18.677  -8.135  1.00  0.00           H  
ATOM   2750  N   LYS   227      59.871 -14.597  -9.471  1.00 76.45           N  
ATOM   2751  CA  LYS   227      61.028 -15.097  -8.744  1.00 75.34           C  
ATOM   2752  C   LYS   227      61.733 -14.002  -7.946  1.00 79.24           C  
ATOM   2753  O   LYS   227      62.288 -14.273  -6.881  1.00 78.50           O  
ATOM   2754  CB  LYS   227      62.016 -15.761  -9.707  1.00 78.15           C  
ATOM   2755  CG  LYS   227      61.526 -17.078 -10.290  1.00 92.20           C  
ATOM   2756  CD  LYS   227      62.494 -17.614 -11.332  1.00103.50           C  
ATOM   2757  CE  LYS   227      62.070 -18.990 -11.821  1.00112.27           C  
ATOM   2758  NZ  LYS   227      61.734 -18.986 -13.271  1.00121.53           N1+
ATOM   2759  H   LYS   227      59.893 -14.591 -10.482  1.00 76.45           H  
ATOM   2760  HA  LYS   227      60.661 -15.835  -8.031  1.00 75.34           H  
ATOM   2761  HB2 LYS   227      62.944 -15.951  -9.168  1.00 78.15           H  
ATOM   2762  HB3 LYS   227      62.207 -15.072 -10.529  1.00 78.15           H  
ATOM   2763  HG2 LYS   227      60.554 -16.918 -10.756  1.00 92.20           H  
ATOM   2764  HG3 LYS   227      61.430 -17.808  -9.486  1.00 92.20           H  
ATOM   2765  HD2 LYS   227      63.488 -17.682 -10.893  1.00103.50           H  
ATOM   2766  HD3 LYS   227      62.517 -16.928 -12.179  1.00103.50           H  
ATOM   2767  HE2 LYS   227      61.194 -19.310 -11.256  1.00112.27           H  
ATOM   2768  HE3 LYS   227      62.888 -19.689 -11.650  1.00112.27           H  
ATOM   2769  HZ1 LYS   227      60.976 -18.338 -13.438  1.00121.53           H  
ATOM   2770  HZ2 LYS   227      62.543 -18.701 -13.804  1.00121.53           H  
ATOM   2771  HZ3 LYS   227      61.453 -19.914 -13.554  1.00121.53           H  
ATOM   2772  N   ILE   228      61.718 -12.768  -8.449  1.00 75.92           N  
ATOM   2773  CA  ILE   228      62.385 -11.679  -7.733  1.00 75.19           C  
ATOM   2774  C   ILE   228      61.541 -11.336  -6.483  1.00 78.93           C  
ATOM   2775  O   ILE   228      62.111 -11.106  -5.412  1.00 77.82           O  
ATOM   2776  CB  ILE   228      62.633 -10.445  -8.646  1.00 79.18           C  
ATOM   2777  CG1 ILE   228      63.411 -10.870  -9.930  1.00 80.27           C  
ATOM   2778  CG2 ILE   228      63.382  -9.340  -7.869  1.00 78.92           C  
ATOM   2779  CD1 ILE   228      63.550  -9.819 -11.042  1.00 87.21           C  
ATOM   2780  H   ILE   228      61.247 -12.585  -9.324  1.00 75.92           H  
ATOM   2781  HA  ILE   228      63.378 -11.999  -7.416  1.00 75.19           H  
ATOM   2782  HB  ILE   228      61.671 -10.037  -8.957  1.00 79.18           H  
ATOM   2783 HG12 ILE   228      62.898 -11.732 -10.355  1.00 80.27           H  
ATOM   2784 HG13 ILE   228      64.417 -11.159  -9.625  1.00 80.27           H  
ATOM   2785 HG21 ILE   228      62.794  -9.045  -6.998  1.00 78.92           H  
ATOM   2786 HG22 ILE   228      64.351  -9.718  -7.542  1.00 78.92           H  
ATOM   2787 HG23 ILE   228      63.528  -8.475  -8.517  1.00 78.92           H  
ATOM   2788 HD11 ILE   228      62.558  -9.507 -11.372  1.00 87.21           H  
ATOM   2789 HD12 ILE   228      64.093  -8.955 -10.660  1.00 87.21           H  
ATOM   2790 HD13 ILE   228      64.094 -10.248 -11.883  1.00 87.21           H  
ATOM   2791  N   CYS   229      60.191 -11.367  -6.604  1.00 76.34           N  
ATOM   2792  CA  CYS   229      59.282 -11.089  -5.486  1.00 76.22           C  
ATOM   2793  C   CYS   229      59.473 -12.135  -4.389  1.00 78.36           C  
ATOM   2794  O   CYS   229      59.583 -11.773  -3.215  1.00 77.56           O  
ATOM   2795  CB  CYS   229      57.836 -11.043  -5.957  1.00 77.98           C  
ATOM   2796  SG  CYS   229      57.473  -9.668  -7.075  1.00 84.15           S  
ATOM   2797  H   CYS   229      59.793 -11.588  -7.505  1.00 76.34           H  
ATOM   2798  HA  CYS   229      59.523 -10.108  -5.074  1.00 76.22           H  
ATOM   2799  HB2 CYS   229      57.192 -10.953  -5.081  1.00 77.98           H  
ATOM   2800  HB3 CYS   229      57.614 -11.976  -6.476  1.00 77.98           H  
ATOM   2801  HG  CYS   229      57.737  -8.511  -6.460  1.00 84.15           H  
ATOM   2802  N   VAL   230      59.555 -13.419  -4.779  1.00 73.77           N  
ATOM   2803  CA  VAL   230      59.793 -14.509  -3.836  1.00 72.30           C  
ATOM   2804  C   VAL   230      61.151 -14.267  -3.146  1.00 74.79           C  
ATOM   2805  O   VAL   230      61.218 -14.344  -1.930  1.00 74.16           O  
ATOM   2806  CB  VAL   230      59.720 -15.911  -4.513  1.00 76.34           C  
ATOM   2807  CG1 VAL   230      60.070 -17.029  -3.528  1.00 75.09           C  
ATOM   2808  CG2 VAL   230      58.344 -16.158  -5.118  1.00 76.92           C  
ATOM   2809  H   VAL   230      59.447 -13.639  -5.758  1.00 73.77           H  
ATOM   2810  HA  VAL   230      58.999 -14.511  -3.089  1.00 72.30           H  
ATOM   2811  HB  VAL   230      60.460 -15.920  -5.314  1.00 76.34           H  
ATOM   2812 HG11 VAL   230      61.067 -16.855  -3.120  1.00 75.09           H  
ATOM   2813 HG12 VAL   230      59.343 -17.039  -2.717  1.00 75.09           H  
ATOM   2814 HG13 VAL   230      60.052 -17.989  -4.045  1.00 75.09           H  
ATOM   2815 HG21 VAL   230      57.594 -16.153  -4.329  1.00 76.92           H  
ATOM   2816 HG22 VAL   230      58.119 -15.373  -5.839  1.00 76.92           H  
ATOM   2817 HG23 VAL   230      58.338 -17.126  -5.620  1.00 76.92           H  
ATOM   2818  N   PHE   231      62.194 -13.894  -3.908  1.00 70.59           N  
ATOM   2819  CA  PHE   231      63.530 -13.664  -3.361  1.00 69.65           C  
ATOM   2820  C   PHE   231      63.557 -12.517  -2.325  1.00 73.55           C  
ATOM   2821  O   PHE   231      64.270 -12.633  -1.328  1.00 72.43           O  
ATOM   2822  CB  PHE   231      64.528 -13.346  -4.488  1.00 71.92           C  
ATOM   2823  CG  PHE   231      65.917 -12.982  -4.016  1.00 73.00           C  
ATOM   2824  CD1 PHE   231      66.741 -13.933  -3.426  1.00 75.29           C  
ATOM   2825  CD2 PHE   231      66.429 -11.713  -4.234  1.00 75.42           C  
ATOM   2826  CE1 PHE   231      68.026 -13.596  -2.996  1.00 76.23           C  
ATOM   2827  CE2 PHE   231      67.728 -11.389  -3.839  1.00 78.31           C  
ATOM   2828  CZ  PHE   231      68.514 -12.329  -3.213  1.00 75.87           C  
ATOM   2829  H   PHE   231      62.049 -13.768  -4.900  1.00 70.59           H  
ATOM   2830  HA  PHE   231      63.818 -14.584  -2.854  1.00 69.65           H  
ATOM   2831  HB2 PHE   231      64.134 -12.509  -5.064  1.00 71.92           H  
ATOM   2832  HB3 PHE   231      64.606 -14.225  -5.128  1.00 71.92           H  
ATOM   2833  HD1 PHE   231      66.384 -14.943  -3.297  1.00 75.29           H  
ATOM   2834  HD2 PHE   231      65.815 -10.966  -4.715  1.00 75.42           H  
ATOM   2835  HE1 PHE   231      68.636 -14.331  -2.494  1.00 76.23           H  
ATOM   2836  HE2 PHE   231      68.116 -10.399  -4.024  1.00 78.31           H  
ATOM   2837  HZ  PHE   231      69.512 -12.073  -2.893  1.00 75.87           H  
ATOM   2838  N   ILE   232      62.805 -11.435  -2.539  1.00 70.97           N  
ATOM   2839  CA  ILE   232      62.896 -10.327  -1.599  1.00 71.32           C  
ATOM   2840  C   ILE   232      61.943 -10.568  -0.385  1.00 75.43           C  
ATOM   2841  O   ILE   232      62.335 -10.229   0.734  1.00 74.70           O  
ATOM   2842  CB  ILE   232      62.638  -8.933  -2.249  1.00 75.70           C  
ATOM   2843  CG1 ILE   232      61.204  -8.780  -2.802  1.00 76.97           C  
ATOM   2844  CG2 ILE   232      63.704  -8.634  -3.330  1.00 77.07           C  
ATOM   2845  CD1 ILE   232      60.847  -7.359  -3.305  1.00 88.00           C  
ATOM   2846  H   ILE   232      62.187 -11.385  -3.336  1.00 70.97           H  
ATOM   2847  HA  ILE   232      63.928 -10.302  -1.248  1.00 71.32           H  
ATOM   2848  HB  ILE   232      62.728  -8.189  -1.457  1.00 75.70           H  
ATOM   2849 HG12 ILE   232      60.505  -9.043  -2.009  1.00 76.97           H  
ATOM   2850 HG13 ILE   232      61.085  -9.473  -3.634  1.00 76.97           H  
ATOM   2851 HG21 ILE   232      64.698  -8.685  -2.884  1.00 77.07           H  
ATOM   2852 HG22 ILE   232      63.627  -9.371  -4.131  1.00 77.07           H  
ATOM   2853 HG23 ILE   232      63.541  -7.636  -3.737  1.00 77.07           H  
ATOM   2854 HD11 ILE   232      60.958  -6.646  -2.488  1.00 88.00           H  
ATOM   2855 HD12 ILE   232      61.515  -7.085  -4.121  1.00 88.00           H  
ATOM   2856 HD13 ILE   232      59.816  -7.349  -3.659  1.00 88.00           H  
ATOM   2857  N   PHE   233      60.736 -11.162  -0.582  1.00 72.14           N  
ATOM   2858  CA  PHE   233      59.788 -11.359   0.528  1.00 71.39           C  
ATOM   2859  C   PHE   233      59.961 -12.735   1.225  1.00 73.99           C  
ATOM   2860  O   PHE   233      59.331 -12.961   2.259  1.00 74.38           O  
ATOM   2861  CB  PHE   233      58.332 -11.216   0.059  1.00 73.87           C  
ATOM   2862  CG  PHE   233      57.992  -9.840  -0.455  1.00 76.70           C  
ATOM   2863  CD1 PHE   233      57.766  -8.788   0.428  1.00 80.35           C  
ATOM   2864  CD2 PHE   233      57.823  -9.609  -1.814  1.00 80.21           C  
ATOM   2865  CE1 PHE   233      57.456  -7.508  -0.047  1.00 82.34           C  
ATOM   2866  CE2 PHE   233      57.497  -8.333  -2.288  1.00 84.51           C  
ATOM   2867  CZ  PHE   233      57.320  -7.290  -1.401  1.00 82.67           C  
ATOM   2868  H   PHE   233      60.484 -11.474  -1.510  1.00 72.14           H  
ATOM   2869  HA  PHE   233      60.018 -10.577   1.252  1.00 71.39           H  
ATOM   2870  HB2 PHE   233      57.676 -11.442   0.899  1.00 73.87           H  
ATOM   2871  HB3 PHE   233      58.159 -11.935  -0.742  1.00 73.87           H  
ATOM   2872  HD1 PHE   233      57.830  -8.960   1.492  1.00 80.35           H  
ATOM   2873  HD2 PHE   233      57.944 -10.423  -2.513  1.00 80.21           H  
ATOM   2874  HE1 PHE   233      57.323  -6.693   0.649  1.00 82.34           H  
ATOM   2875  HE2 PHE   233      57.385  -8.164  -3.349  1.00 84.51           H  
ATOM   2876  HZ  PHE   233      57.076  -6.304  -1.768  1.00 82.67           H  
ATOM   2877  N   ALA   234      60.811 -13.631   0.706  1.00 68.54           N  
ATOM   2878  CA  ALA   234      61.016 -14.926   1.357  1.00 67.40           C  
ATOM   2879  C   ALA   234      62.503 -15.151   1.705  1.00 70.33           C  
ATOM   2880  O   ALA   234      62.894 -16.268   2.083  1.00 69.95           O  
ATOM   2881  CB  ALA   234      60.513 -16.048   0.466  1.00 68.31           C  
ATOM   2882  H   ALA   234      61.315 -13.411  -0.142  1.00 68.54           H  
ATOM   2883  HA  ALA   234      60.449 -14.926   2.288  1.00 67.40           H  
ATOM   2884  HB1 ALA   234      59.456 -15.894   0.250  1.00 68.31           H  
ATOM   2885  HB2 ALA   234      61.078 -16.053  -0.467  1.00 68.31           H  
ATOM   2886  HB3 ALA   234      60.644 -17.003   0.975  1.00 68.31           H  
ATOM   2887  N   PHE   235      63.327 -14.092   1.591  1.00 65.63           N  
ATOM   2888  CA  PHE   235      64.739 -14.186   1.925  1.00 64.77           C  
ATOM   2889  C   PHE   235      65.292 -12.813   2.344  1.00 69.16           C  
ATOM   2890  O   PHE   235      65.685 -12.671   3.494  1.00 68.46           O  
ATOM   2891  CB  PHE   235      65.552 -14.761   0.746  1.00 66.44           C  
ATOM   2892  CG  PHE   235      67.035 -14.855   1.007  1.00 67.92           C  
ATOM   2893  CD1 PHE   235      67.572 -15.954   1.659  1.00 70.80           C  
ATOM   2894  CD2 PHE   235      67.898 -13.860   0.569  1.00 70.51           C  
ATOM   2895  CE1 PHE   235      68.944 -16.033   1.909  1.00 72.16           C  
ATOM   2896  CE2 PHE   235      69.268 -13.940   0.821  1.00 73.65           C  
ATOM   2897  CZ  PHE   235      69.784 -15.027   1.484  1.00 71.54           C  
ATOM   2898  H   PHE   235      62.955 -13.211   1.265  1.00 65.63           H  
ATOM   2899  HA  PHE   235      64.838 -14.871   2.767  1.00 64.77           H  
ATOM   2900  HB2 PHE   235      65.398 -14.120  -0.121  1.00 66.44           H  
ATOM   2901  HB3 PHE   235      65.180 -15.763   0.529  1.00 66.44           H  
ATOM   2902  HD1 PHE   235      66.924 -16.758   1.976  1.00 70.80           H  
ATOM   2903  HD2 PHE   235      67.504 -13.012   0.028  1.00 70.51           H  
ATOM   2904  HE1 PHE   235      69.346 -16.885   2.438  1.00 72.16           H  
ATOM   2905  HE2 PHE   235      69.924 -13.147   0.492  1.00 73.65           H  
ATOM   2906  HZ  PHE   235      70.846 -15.093   1.671  1.00 71.54           H  
ATOM   2907  N   VAL   236      65.284 -11.809   1.439  1.00 66.15           N  
ATOM   2908  CA  VAL   236      65.885 -10.493   1.668  1.00 66.14           C  
ATOM   2909  C   VAL   236      65.246  -9.784   2.900  1.00 70.31           C  
ATOM   2910  O   VAL   236      65.992  -9.500   3.840  1.00 70.02           O  
ATOM   2911  CB  VAL   236      65.794  -9.591   0.418  1.00 70.20           C  
ATOM   2912  CG1 VAL   236      66.307  -8.181   0.699  1.00 70.54           C  
ATOM   2913  CG2 VAL   236      66.562 -10.212  -0.733  1.00 70.38           C  
ATOM   2914  H   VAL   236      64.835 -11.975   0.550  1.00 66.15           H  
ATOM   2915  HA  VAL   236      66.942 -10.660   1.879  1.00 66.14           H  
ATOM   2916  HB  VAL   236      64.741  -9.510   0.144  1.00 70.20           H  
ATOM   2917 HG11 VAL   236      65.734  -7.742   1.515  1.00 70.54           H  
ATOM   2918 HG12 VAL   236      67.360  -8.226   0.976  1.00 70.54           H  
ATOM   2919 HG13 VAL   236      66.192  -7.568  -0.195  1.00 70.54           H  
ATOM   2920 HG21 VAL   236      67.615 -10.295  -0.464  1.00 70.38           H  
ATOM   2921 HG22 VAL   236      66.162 -11.204  -0.944  1.00 70.38           H  
ATOM   2922 HG23 VAL   236      66.462  -9.585  -1.618  1.00 70.38           H  
ATOM   2923  N   ILE   237      63.918  -9.483   2.901  1.00 66.83           N  
ATOM   2924  CA  ILE   237      63.331  -8.752   4.035  1.00 66.63           C  
ATOM   2925  C   ILE   237      63.351  -9.712   5.292  1.00 69.20           C  
ATOM   2926  O   ILE   237      63.783  -9.214   6.327  1.00 68.34           O  
ATOM   2927  CB  ILE   237      61.917  -8.098   3.782  1.00 70.13           C  
ATOM   2928  CG1 ILE   237      60.756  -9.097   3.533  1.00 70.80           C  
ATOM   2929  CG2 ILE   237      61.976  -7.073   2.651  1.00 70.93           C  
ATOM   2930  CD1 ILE   237      59.946  -9.541   4.816  1.00 80.05           C  
ATOM   2931  H   ILE   237      63.336  -9.762   2.123  1.00 66.83           H  
ATOM   2932  HA  ILE   237      63.950  -7.872   4.208  1.00 66.63           H  
ATOM   2933  HB  ILE   237      61.679  -7.606   4.725  1.00 70.13           H  
ATOM   2934 HG12 ILE   237      61.176  -9.992   3.076  1.00 70.80           H  
ATOM   2935 HG13 ILE   237      60.056  -8.630   2.841  1.00 70.80           H  
ATOM   2936 HG21 ILE   237      62.747  -6.334   2.871  1.00 70.93           H  
ATOM   2937 HG22 ILE   237      62.214  -7.578   1.716  1.00 70.93           H  
ATOM   2938 HG23 ILE   237      61.011  -6.575   2.561  1.00 70.93           H  
ATOM   2939 HD11 ILE   237      60.624 -10.013   5.528  1.00 80.05           H  
ATOM   2940 HD12 ILE   237      59.485  -8.668   5.276  1.00 80.05           H  
ATOM   2941 HD13 ILE   237      59.170 -10.251   4.528  1.00 80.05           H  
ATOM   2942  N   PRO   238      63.126 -11.021   5.142  1.00 65.45           N  
ATOM   2943  CA  PRO   238      63.264 -11.850   6.349  1.00 64.83           C  
ATOM   2944  C   PRO   238      64.679 -11.754   6.977  1.00 69.79           C  
ATOM   2945  O   PRO   238      64.816 -11.269   8.099  1.00 70.32           O  
ATOM   2946  CB  PRO   238      63.016 -13.269   5.824  1.00 66.12           C  
ATOM   2947  CG  PRO   238      62.223 -13.085   4.572  1.00 70.95           C  
ATOM   2948  CD  PRO   238      62.706 -11.801   3.965  1.00 67.23           C  
ATOM   2949  HA  PRO   238      62.579 -11.538   7.136  1.00 64.83           H  
ATOM   2950  HB2 PRO   238      62.452 -13.853   6.553  1.00 66.12           H  
ATOM   2951  HB3 PRO   238      63.961 -13.769   5.612  1.00 66.12           H  
ATOM   2952  HG2 PRO   238      61.160 -13.021   4.802  1.00 70.95           H  
ATOM   2953  HG3 PRO   238      62.398 -13.917   3.888  1.00 70.95           H  
ATOM   2954  HD2 PRO   238      63.543 -11.975   3.290  1.00 67.23           H  
ATOM   2955  HD3 PRO   238      61.902 -11.295   3.426  1.00 67.23           H  
ATOM   2956  N   VAL   239      65.700 -12.216   6.250  1.00 66.54           N  
ATOM   2957  CA  VAL   239      67.120 -12.219   6.680  1.00 66.80           C  
ATOM   2958  C   VAL   239      67.454 -10.883   7.341  1.00 72.64           C  
ATOM   2959  O   VAL   239      68.029 -10.879   8.426  1.00 73.24           O  
ATOM   2960  CB  VAL   239      68.126 -12.522   5.522  1.00 71.00           C  
ATOM   2961  CG1 VAL   239      69.568 -12.228   5.925  1.00 71.42           C  
ATOM   2962  CG2 VAL   239      68.004 -13.955   5.029  1.00 70.48           C  
ATOM   2963  H   VAL   239      65.489 -12.592   5.337  1.00 66.54           H  
ATOM   2964  HA  VAL   239      67.232 -13.035   7.395  1.00 66.80           H  
ATOM   2965  HB  VAL   239      67.862 -11.852   4.705  1.00 71.00           H  
ATOM   2966 HG11 VAL   239      69.651 -11.189   6.246  1.00 71.42           H  
ATOM   2967 HG12 VAL   239      69.858 -12.885   6.744  1.00 71.42           H  
ATOM   2968 HG13 VAL   239      70.224 -12.397   5.072  1.00 71.42           H  
ATOM   2969 HG21 VAL   239      68.267 -14.640   5.835  1.00 70.48           H  
ATOM   2970 HG22 VAL   239      66.979 -14.144   4.712  1.00 70.48           H  
ATOM   2971 HG23 VAL   239      68.679 -14.108   4.187  1.00 70.48           H  
ATOM   2972  N   LEU   240      67.069  -9.759   6.718  1.00 69.40           N  
ATOM   2973  CA  LEU   240      67.371  -8.454   7.275  1.00 69.82           C  
ATOM   2974  C   LEU   240      66.545  -8.197   8.533  1.00 72.70           C  
ATOM   2975  O   LEU   240      67.138  -7.743   9.503  1.00 73.46           O  
ATOM   2976  CB  LEU   240      67.153  -7.333   6.258  1.00 70.80           C  
ATOM   2977  CG  LEU   240      68.126  -7.339   5.066  1.00 76.85           C  
ATOM   2978  CD1 LEU   240      67.744  -6.295   4.043  1.00 77.87           C  
ATOM   2979  CD2 LEU   240      69.578  -7.140   5.517  1.00 80.62           C  
ATOM   2980  H   LEU   240      66.562  -9.822   5.847  1.00 69.40           H  
ATOM   2981  HA  LEU   240      68.429  -8.458   7.544  1.00 69.82           H  
ATOM   2982  HB2 LEU   240      67.261  -6.379   6.777  1.00 70.80           H  
ATOM   2983  HB3 LEU   240      66.139  -7.422   5.868  1.00 70.80           H  
ATOM   2984  HG  LEU   240      68.054  -8.321   4.597  1.00 76.85           H  
ATOM   2985 HD11 LEU   240      66.724  -6.473   3.707  1.00 77.87           H  
ATOM   2986 HD12 LEU   240      67.812  -5.305   4.494  1.00 77.87           H  
ATOM   2987 HD13 LEU   240      68.423  -6.354   3.193  1.00 77.87           H  
ATOM   2988 HD21 LEU   240      69.681  -6.164   5.990  1.00 80.62           H  
ATOM   2989 HD22 LEU   240      69.847  -7.920   6.230  1.00 80.62           H  
ATOM   2990 HD23 LEU   240      70.238  -7.197   4.651  1.00 80.62           H  
ATOM   2991  N   ILE   241      65.236  -8.554   8.574  1.00 67.51           N  
ATOM   2992  CA  ILE   241      64.425  -8.355   9.791  1.00 67.11           C  
ATOM   2993  C   ILE   241      65.025  -9.176  10.955  1.00 70.41           C  
ATOM   2994  O   ILE   241      65.288  -8.611  12.023  1.00 69.59           O  
ATOM   2995  CB  ILE   241      62.919  -8.695   9.599  1.00 69.93           C  
ATOM   2996  CG1 ILE   241      62.274  -7.776   8.541  1.00 70.65           C  
ATOM   2997  CG2 ILE   241      62.152  -8.585  10.944  1.00 70.71           C  
ATOM   2998  CD1 ILE   241      60.818  -8.125   8.164  1.00 78.66           C  
ATOM   2999  H   ILE   241      64.808  -8.965   7.755  1.00 67.51           H  
ATOM   3000  HA  ILE   241      64.461  -7.292  10.026  1.00 67.11           H  
ATOM   3001  HB  ILE   241      62.854  -9.725   9.244  1.00 69.93           H  
ATOM   3002 HG12 ILE   241      62.879  -7.828   7.636  1.00 70.65           H  
ATOM   3003 HG13 ILE   241      62.286  -6.756   8.928  1.00 70.65           H  
ATOM   3004 HG21 ILE   241      62.601  -9.258  11.675  1.00 70.71           H  
ATOM   3005 HG22 ILE   241      62.209  -7.560  11.311  1.00 70.71           H  
ATOM   3006 HG23 ILE   241      61.108  -8.859  10.791  1.00 70.71           H  
ATOM   3007 HD11 ILE   241      60.776  -9.141   7.773  1.00 78.66           H  
ATOM   3008 HD12 ILE   241      60.184  -8.051   9.048  1.00 78.66           H  
ATOM   3009 HD13 ILE   241      60.462  -7.428   7.404  1.00 78.66           H  
ATOM   3010  N   ILE   242      65.289 -10.482  10.728  1.00 67.12           N  
ATOM   3011  CA  ILE   242      65.822 -11.368  11.760  1.00 67.70           C  
ATOM   3012  C   ILE   242      67.277 -10.943  12.132  1.00 70.86           C  
ATOM   3013  O   ILE   242      67.649 -11.104  13.295  1.00 71.54           O  
ATOM   3014  CB  ILE   242      65.761 -12.880  11.389  1.00 71.28           C  
ATOM   3015  CG1 ILE   242      66.767 -13.281  10.285  1.00 72.52           C  
ATOM   3016  CG2 ILE   242      64.329 -13.310  11.035  1.00 71.96           C  
ATOM   3017  CD1 ILE   242      66.757 -14.812   9.872  1.00 83.42           C  
ATOM   3018  H   ILE   242      65.111 -10.860   9.809  1.00 67.12           H  
ATOM   3019  HA  ILE   242      65.172 -11.255  12.629  1.00 67.70           H  
ATOM   3020  HB  ILE   242      66.068 -13.424  12.281  1.00 71.28           H  
ATOM   3021 HG12 ILE   242      67.768 -13.036  10.639  1.00 72.52           H  
ATOM   3022 HG13 ILE   242      66.543 -12.693   9.396  1.00 72.52           H  
ATOM   3023 HG21 ILE   242      63.663 -13.074  11.867  1.00 71.96           H  
ATOM   3024 HG22 ILE   242      63.999 -12.775  10.144  1.00 71.96           H  
ATOM   3025 HG23 ILE   242      64.309 -14.384  10.845  1.00 71.96           H  
ATOM   3026 HD11 ILE   242      66.980 -15.427  10.744  1.00 83.42           H  
ATOM   3027 HD12 ILE   242      65.774 -15.077   9.484  1.00 83.42           H  
ATOM   3028 HD13 ILE   242      67.510 -14.986   9.103  1.00 83.42           H  
ATOM   3029  N   ILE   243      68.064 -10.355  11.197  1.00 65.31           N  
ATOM   3030  CA  ILE   243      69.411  -9.904  11.563  1.00 65.04           C  
ATOM   3031  C   ILE   243      69.285  -8.628  12.433  1.00 68.35           C  
ATOM   3032  O   ILE   243      69.841  -8.605  13.524  1.00 68.51           O  
ATOM   3033  CB  ILE   243      70.361  -9.692  10.340  1.00 68.09           C  
ATOM   3034  CG1 ILE   243      70.789 -11.071   9.782  1.00 68.13           C  
ATOM   3035  CG2 ILE   243      71.615  -8.884  10.733  1.00 69.42           C  
ATOM   3036  CD1 ILE   243      71.792 -11.059   8.621  1.00 76.82           C  
ATOM   3037  H   ILE   243      67.725 -10.228  10.254  1.00 65.31           H  
ATOM   3038  HA  ILE   243      69.890 -10.698  12.136  1.00 65.04           H  
ATOM   3039  HB  ILE   243      69.820  -9.127   9.580  1.00 68.09           H  
ATOM   3040 HG12 ILE   243      69.889 -11.582   9.438  1.00 68.13           H  
ATOM   3041 HG13 ILE   243      71.236 -11.636  10.601  1.00 68.13           H  
ATOM   3042 HG21 ILE   243      71.313  -7.914  11.129  1.00 69.42           H  
ATOM   3043 HG22 ILE   243      72.174  -9.428  11.495  1.00 69.42           H  
ATOM   3044 HG23 ILE   243      72.244  -8.738   9.855  1.00 69.42           H  
ATOM   3045 HD11 ILE   243      71.371 -10.499   7.785  1.00 76.82           H  
ATOM   3046 HD12 ILE   243      72.716 -10.584   8.946  1.00 76.82           H  
ATOM   3047 HD13 ILE   243      71.998 -12.082   8.307  1.00 76.82           H  
ATOM   3048  N   VAL   244      68.522  -7.622  11.987  1.00 64.01           N  
ATOM   3049  CA  VAL   244      68.340  -6.349  12.703  1.00 64.18           C  
ATOM   3050  C   VAL   244      67.729  -6.613  14.107  1.00 68.95           C  
ATOM   3051  O   VAL   244      68.261  -6.100  15.092  1.00 68.76           O  
ATOM   3052  CB  VAL   244      67.466  -5.356  11.878  1.00 67.29           C  
ATOM   3053  CG1 VAL   244      67.039  -4.144  12.696  1.00 67.03           C  
ATOM   3054  CG2 VAL   244      68.196  -4.914  10.613  1.00 67.65           C  
ATOM   3055  H   VAL   244      68.042  -7.744  11.106  1.00 64.01           H  
ATOM   3056  HA  VAL   244      69.316  -5.883  12.833  1.00 64.18           H  
ATOM   3057  HB  VAL   244      66.560  -5.892  11.595  1.00 67.29           H  
ATOM   3058 HG11 VAL   244      66.499  -4.475  13.582  1.00 67.03           H  
ATOM   3059 HG12 VAL   244      67.923  -3.580  12.999  1.00 67.03           H  
ATOM   3060 HG13 VAL   244      66.392  -3.507  12.092  1.00 67.03           H  
ATOM   3061 HG21 VAL   244      69.104  -4.377  10.885  1.00 67.65           H  
ATOM   3062 HG22 VAL   244      68.456  -5.791  10.018  1.00 67.65           H  
ATOM   3063 HG23 VAL   244      67.548  -4.259  10.030  1.00 67.65           H  
ATOM   3064  N   CYS   245      66.666  -7.435  14.204  1.00 65.98           N  
ATOM   3065  CA  CYS   245      65.990  -7.690  15.478  1.00 66.49           C  
ATOM   3066  C   CYS   245      66.941  -8.322  16.500  1.00 69.64           C  
ATOM   3067  O   CYS   245      67.035  -7.799  17.608  1.00 70.01           O  
ATOM   3068  CB  CYS   245      64.760  -8.568  15.289  1.00 66.82           C  
ATOM   3069  SG  CYS   245      63.347  -7.700  14.571  1.00 70.94           S  
ATOM   3070  H   CYS   245      66.323  -7.889  13.370  1.00 65.98           H  
ATOM   3071  HA  CYS   245      65.665  -6.726  15.868  1.00 66.49           H  
ATOM   3072  HB2 CYS   245      64.464  -8.960  16.262  1.00 66.82           H  
ATOM   3073  HB3 CYS   245      65.027  -9.394  14.630  1.00 66.82           H  
ATOM   3074  HG  CYS   245      63.000  -6.681  15.363  1.00 70.94           H  
ATOM   3075  N   TYR   246      67.622  -9.428  16.154  1.00 65.00           N  
ATOM   3076  CA  TYR   246      68.491 -10.092  17.117  1.00 65.15           C  
ATOM   3077  C   TYR   246      69.764  -9.256  17.425  1.00 68.97           C  
ATOM   3078  O   TYR   246      70.216  -9.279  18.573  1.00 69.08           O  
ATOM   3079  CB  TYR   246      68.895 -11.500  16.660  1.00 66.29           C  
ATOM   3080  CG  TYR   246      67.751 -12.496  16.654  1.00 67.89           C  
ATOM   3081  CD1 TYR   246      66.984 -12.710  17.798  1.00 70.32           C  
ATOM   3082  CD2 TYR   246      67.568 -13.369  15.585  1.00 68.14           C  
ATOM   3083  CE1 TYR   246      65.954 -13.652  17.815  1.00 70.91           C  
ATOM   3084  CE2 TYR   246      66.556 -14.330  15.597  1.00 68.71           C  
ATOM   3085  CZ  TYR   246      65.757 -14.478  16.721  1.00 76.02           C  
ATOM   3086  OH  TYR   246      64.750 -15.419  16.741  1.00 75.10           O  
ATOM   3087  H   TYR   246      67.530  -9.801  15.219  1.00 65.00           H  
ATOM   3088  HA  TYR   246      67.905 -10.183  18.033  1.00 65.15           H  
ATOM   3089  HB2 TYR   246      69.669 -11.870  17.330  1.00 66.29           H  
ATOM   3090  HB3 TYR   246      69.293 -11.430  15.648  1.00 66.29           H  
ATOM   3091  HD1 TYR   246      67.190 -12.136  18.689  1.00 70.32           H  
ATOM   3092  HD2 TYR   246      68.224 -13.301  14.729  1.00 68.14           H  
ATOM   3093  HE1 TYR   246      65.312 -13.736  18.679  1.00 70.91           H  
ATOM   3094  HE2 TYR   246      66.396 -14.959  14.734  1.00 68.71           H  
ATOM   3095  HH  TYR   246      64.662 -15.938  15.938  1.00 75.10           H  
ATOM   3096  N   THR   247      70.313  -8.505  16.443  1.00 65.30           N  
ATOM   3097  CA  THR   247      71.508  -7.681  16.701  1.00 66.01           C  
ATOM   3098  C   THR   247      71.152  -6.591  17.721  1.00 70.11           C  
ATOM   3099  O   THR   247      71.837  -6.494  18.739  1.00 70.57           O  
ATOM   3100  CB  THR   247      72.113  -7.081  15.419  1.00 72.50           C  
ATOM   3101  OG1 THR   247      71.082  -6.448  14.670  1.00 73.29           O  
ATOM   3102  CG2 THR   247      72.800  -8.123  14.546  1.00 68.85           C  
ATOM   3103  H   THR   247      69.899  -8.508  15.522  1.00 65.30           H  
ATOM   3104  HA  THR   247      72.284  -8.327  17.112  1.00 66.01           H  
ATOM   3105  HB  THR   247      72.875  -6.362  15.722  1.00 72.50           H  
ATOM   3106 HG21 THR   247      73.585  -8.615  15.118  1.00 68.85           H  
ATOM   3107 HG22 THR   247      72.069  -8.863  14.220  1.00 68.85           H  
ATOM   3108 HG23 THR   247      73.238  -7.636  13.675  1.00 68.85           H  
ATOM   3109  HG1 THR   247      70.442  -7.122  14.430  1.00 73.29           H  
ATOM   3110  N   LEU   248      70.029  -5.849  17.504  1.00 66.22           N  
ATOM   3111  CA  LEU   248      69.548  -4.798  18.423  1.00 66.59           C  
ATOM   3112  C   LEU   248      69.202  -5.373  19.803  1.00 73.43           C  
ATOM   3113  O   LEU   248      69.353  -4.675  20.811  1.00 75.02           O  
ATOM   3114  CB  LEU   248      68.312  -4.057  17.862  1.00 65.40           C  
ATOM   3115  CG  LEU   248      68.477  -3.213  16.590  1.00 69.09           C  
ATOM   3116  CD1 LEU   248      67.150  -2.635  16.159  1.00 68.19           C  
ATOM   3117  CD2 LEU   248      69.485  -2.089  16.778  1.00 72.26           C  
ATOM   3118  H   LEU   248      69.495  -6.029  16.666  1.00 66.22           H  
ATOM   3119  HA  LEU   248      70.367  -4.087  18.524  1.00 66.59           H  
ATOM   3120  HB2 LEU   248      67.954  -3.391  18.646  1.00 65.40           H  
ATOM   3121  HB3 LEU   248      67.554  -4.812  17.651  1.00 65.40           H  
ATOM   3122  HG  LEU   248      68.853  -3.878  15.813  1.00 69.09           H  
ATOM   3123 HD11 LEU   248      66.437  -3.443  15.997  1.00 68.19           H  
ATOM   3124 HD12 LEU   248      66.774  -1.970  16.937  1.00 68.19           H  
ATOM   3125 HD13 LEU   248      67.280  -2.075  15.233  1.00 68.19           H  
ATOM   3126 HD21 LEU   248      69.131  -1.409  17.551  1.00 72.26           H  
ATOM   3127 HD22 LEU   248      70.447  -2.510  17.075  1.00 72.26           H  
ATOM   3128 HD23 LEU   248      69.601  -1.545  15.840  1.00 72.26           H  
ATOM   3129  N   MET   249      68.738  -6.638  19.842  1.00 69.70           N  
ATOM   3130  CA  MET   249      68.382  -7.346  21.067  1.00 69.93           C  
ATOM   3131  C   MET   249      69.624  -7.568  21.935  1.00 74.58           C  
ATOM   3132  O   MET   249      69.585  -7.276  23.133  1.00 74.81           O  
ATOM   3133  CB  MET   249      67.721  -8.681  20.712  1.00 71.48           C  
ATOM   3134  CG  MET   249      67.210  -9.444  21.901  1.00 75.70           C  
ATOM   3135  SD  MET   249      66.706 -11.120  21.456  1.00 79.31           S  
ATOM   3136  CE  MET   249      68.287 -11.843  21.099  1.00 76.52           C  
ATOM   3137  H   MET   249      68.629  -7.127  18.965  1.00 69.70           H  
ATOM   3138  HA  MET   249      67.675  -6.744  21.636  1.00 69.93           H  
ATOM   3139  HB2 MET   249      68.457  -9.301  20.199  1.00 71.48           H  
ATOM   3140  HB3 MET   249      66.883  -8.482  20.046  1.00 71.48           H  
ATOM   3141  HG2 MET   249      66.351  -8.916  22.315  1.00 75.70           H  
ATOM   3142  HG3 MET   249      67.999  -9.500  22.651  1.00 75.70           H  
ATOM   3143  HE1 MET   249      68.761 -11.295  20.286  1.00 76.52           H  
ATOM   3144  HE2 MET   249      68.918 -11.794  21.987  1.00 76.52           H  
ATOM   3145  HE3 MET   249      68.154 -12.884  20.807  1.00 76.52           H  
ATOM   3146  N   ILE   250      70.722  -8.073  21.323  1.00 71.34           N  
ATOM   3147  CA  ILE   250      71.996  -8.327  22.006  1.00 72.84           C  
ATOM   3148  C   ILE   250      72.625  -6.989  22.434  1.00 78.06           C  
ATOM   3149  O   ILE   250      73.082  -6.874  23.572  1.00 78.94           O  
ATOM   3150  CB  ILE   250      72.971  -9.152  21.120  1.00 76.09           C  
ATOM   3151  CG1 ILE   250      72.361 -10.530  20.761  1.00 75.35           C  
ATOM   3152  CG2 ILE   250      74.344  -9.318  21.813  1.00 78.86           C  
ATOM   3153  CD1 ILE   250      73.206 -11.394  19.807  1.00 80.43           C  
ATOM   3154  H   ILE   250      70.660  -8.287  20.338  1.00 71.34           H  
ATOM   3155  HA  ILE   250      71.801  -8.928  22.894  1.00 72.84           H  
ATOM   3156  HB  ILE   250      73.127  -8.601  20.192  1.00 76.09           H  
ATOM   3157 HG12 ILE   250      71.393 -10.356  20.290  1.00 75.35           H  
ATOM   3158 HG13 ILE   250      72.220 -11.086  21.686  1.00 75.35           H  
ATOM   3159 HG21 ILE   250      74.765  -8.335  22.024  1.00 78.86           H  
ATOM   3160 HG22 ILE   250      74.217  -9.867  22.744  1.00 78.86           H  
ATOM   3161 HG23 ILE   250      75.018  -9.868  21.156  1.00 78.86           H  
ATOM   3162 HD11 ILE   250      73.362 -10.858  18.871  1.00 80.43           H  
ATOM   3163 HD12 ILE   250      74.170 -11.607  20.269  1.00 80.43           H  
ATOM   3164 HD13 ILE   250      72.684 -12.330  19.607  1.00 80.43           H  
ATOM   3165  N   LEU   251      72.553  -5.960  21.557  1.00 74.31           N  
ATOM   3166  CA  LEU   251      73.022  -4.605  21.846  1.00 75.07           C  
ATOM   3167  C   LEU   251      72.329  -4.017  23.083  1.00 79.78           C  
ATOM   3168  O   LEU   251      73.034  -3.519  23.961  1.00 80.69           O  
ATOM   3169  CB  LEU   251      72.822  -3.733  20.592  1.00  0.00           C  
ATOM   3170  CG  LEU   251      73.293  -2.273  20.738  1.00  0.00           C  
ATOM   3171  CD1 LEU   251      74.793  -2.164  21.027  1.00  0.00           C  
ATOM   3172  CD2 LEU   251      72.992  -1.517  19.443  1.00  0.00           C  
ATOM   3173  H   LEU   251      72.157  -6.142  20.646  1.00 74.31           H  
ATOM   3174  HA  LEU   251      74.088  -4.661  22.067  1.00 75.07           H  
ATOM   3175  HB2 LEU   251      73.354  -4.194  19.758  1.00  0.00           H  
ATOM   3176  HB3 LEU   251      71.762  -3.723  20.345  1.00  0.00           H  
ATOM   3177  HG  LEU   251      72.744  -1.793  21.546  1.00  0.00           H  
ATOM   3178 HD11 LEU   251      75.018  -2.594  22.002  1.00  0.00           H  
ATOM   3179 HD12 LEU   251      75.363  -2.676  20.251  1.00  0.00           H  
ATOM   3180 HD13 LEU   251      75.081  -1.112  21.050  1.00  0.00           H  
ATOM   3181 HD21 LEU   251      73.537  -1.964  18.610  1.00  0.00           H  
ATOM   3182 HD22 LEU   251      71.923  -1.551  19.234  1.00  0.00           H  
ATOM   3183 HD23 LEU   251      73.293  -0.474  19.549  1.00  0.00           H  
ATOM   3184  N   ARG   252      70.988  -4.196  23.214  1.00 75.68           N  
ATOM   3185  CA  ARG   252      70.257  -3.827  24.435  1.00 76.07           C  
ATOM   3186  C   ARG   252      70.687  -4.676  25.634  1.00 80.56           C  
ATOM   3187  O   ARG   252      71.030  -4.072  26.656  1.00 81.30           O  
ATOM   3188  CB  ARG   252      68.736  -3.871  24.196  1.00 75.78           C  
ATOM   3189  CG  ARG   252      67.899  -3.535  25.447  1.00 88.32           C  
ATOM   3190  CD  ARG   252      68.046  -2.099  25.983  1.00 99.73           C  
ATOM   3191  NE  ARG   252      67.266  -1.128  25.182  1.00110.51           N  
ATOM   3192  CZ  ARG   252      65.944  -0.985  25.207  1.00127.58           C  
ATOM   3193  NH1 ARG   252      65.214  -1.639  26.107  1.00115.20           N  
ATOM   3194  NH2 ARG   252      65.341  -0.183  24.339  1.00115.81           N1+
ATOM   3195  H   ARG   252      70.493  -4.617  22.441  1.00 75.68           H  
ATOM   3196  HA  ARG   252      70.538  -2.804  24.685  1.00 76.07           H  
ATOM   3197  HB2 ARG   252      68.463  -4.874  23.862  1.00 75.78           H  
ATOM   3198  HB3 ARG   252      68.483  -3.172  23.397  1.00 75.78           H  
ATOM   3199  HG2 ARG   252      68.161  -4.228  26.249  1.00 88.32           H  
ATOM   3200  HG3 ARG   252      66.850  -3.710  25.209  1.00 88.32           H  
ATOM   3201  HD2 ARG   252      69.099  -1.813  25.995  1.00 99.73           H  
ATOM   3202  HD3 ARG   252      67.702  -2.076  27.019  1.00 99.73           H  
ATOM   3203  HE  ARG   252      67.786  -0.606  24.493  1.00110.51           H  
ATOM   3204 HH11 ARG   252      65.663  -2.251  26.772  1.00115.20           H  
ATOM   3205 HH12 ARG   252      64.211  -1.522  26.125  1.00115.20           H  
ATOM   3206 HH21 ARG   252      64.337  -0.073  24.367  1.00115.81           H  
ATOM   3207 HH22 ARG   252      65.886   0.318  23.652  1.00115.81           H  
ATOM   3208  N   LEU   253      70.764  -6.006  25.503  1.00 76.47           N  
ATOM   3209  CA  LEU   253      71.246  -6.893  26.576  1.00 77.60           C  
ATOM   3210  C   LEU   253      72.666  -6.533  27.036  1.00 85.21           C  
ATOM   3211  O   LEU   253      72.939  -6.550  28.239  1.00 86.52           O  
ATOM   3212  CB  LEU   253      71.243  -8.363  26.106  1.00 76.70           C  
ATOM   3213  CG  LEU   253      69.857  -9.006  25.953  1.00 79.43           C  
ATOM   3214  CD1 LEU   253      69.987 -10.335  25.212  1.00 78.60           C  
ATOM   3215  CD2 LEU   253      69.185  -9.265  27.303  1.00 81.98           C  
ATOM   3216  H   LEU   253      70.470  -6.420  24.629  1.00 76.47           H  
ATOM   3217  HA  LEU   253      70.597  -6.788  27.447  1.00 77.60           H  
ATOM   3218  HB2 LEU   253      71.814  -8.960  26.819  1.00 76.70           H  
ATOM   3219  HB3 LEU   253      71.764  -8.421  25.152  1.00 76.70           H  
ATOM   3220  HG  LEU   253      69.223  -8.353  25.370  1.00 79.43           H  
ATOM   3221 HD11 LEU   253      70.357 -10.154  24.204  1.00 78.60           H  
ATOM   3222 HD12 LEU   253      70.683 -10.986  25.741  1.00 78.60           H  
ATOM   3223 HD13 LEU   253      69.011 -10.813  25.140  1.00 78.60           H  
ATOM   3224 HD21 LEU   253      69.803  -9.927  27.910  1.00 81.98           H  
ATOM   3225 HD22 LEU   253      69.031  -8.327  27.833  1.00 81.98           H  
ATOM   3226 HD23 LEU   253      68.210  -9.727  27.141  1.00 81.98           H  
ATOM   3227  N   LYS   254      73.555  -6.154  26.084  1.00 83.05           N  
ATOM   3228  CA  LYS   254      74.970  -5.813  26.276  1.00 85.21           C  
ATOM   3229  C   LYS   254      75.163  -4.380  26.776  1.00 91.89           C  
ATOM   3230  O   LYS   254      76.210  -4.117  27.367  1.00 93.21           O  
ATOM   3231  CB  LYS   254      75.704  -6.075  24.947  1.00  0.00           C  
ATOM   3232  CG  LYS   254      77.232  -5.939  25.026  1.00  0.00           C  
ATOM   3233  CD  LYS   254      77.881  -6.317  23.686  1.00  0.00           C  
ATOM   3234  CE  LYS   254      79.406  -6.190  23.794  1.00  0.00           C  
ATOM   3235  NZ  LYS   254      80.075  -6.486  22.503  1.00  0.00           N1+
ATOM   3236  H   LYS   254      73.260  -6.152  25.117  1.00 83.05           H  
ATOM   3237  HA  LYS   254      75.384  -6.485  27.026  1.00 85.21           H  
ATOM   3238  HB2 LYS   254      75.476  -7.094  24.627  1.00  0.00           H  
ATOM   3239  HB3 LYS   254      75.325  -5.386  24.189  1.00  0.00           H  
ATOM   3240  HG2 LYS   254      77.497  -4.909  25.262  1.00  0.00           H  
ATOM   3241  HG3 LYS   254      77.612  -6.595  25.810  1.00  0.00           H  
ATOM   3242  HD2 LYS   254      77.612  -7.344  23.430  1.00  0.00           H  
ATOM   3243  HD3 LYS   254      77.507  -5.645  22.910  1.00  0.00           H  
ATOM   3244  HE2 LYS   254      79.647  -5.171  24.116  1.00  0.00           H  
ATOM   3245  HE3 LYS   254      79.759  -6.877  24.572  1.00  0.00           H  
ATOM   3246  HZ1 LYS   254      79.874  -7.432  22.205  1.00  0.00           H  
ATOM   3247  HZ2 LYS   254      79.757  -5.848  21.784  1.00  0.00           H  
ATOM   3248  HZ3 LYS   254      81.079  -6.389  22.594  1.00  0.00           H  
ATOM   3249  N   SER   255      74.098  -3.560  26.751  1.00 88.78           N  
ATOM   3250  CA  SER   255      74.074  -2.215  27.332  1.00 90.21           C  
ATOM   3251  C   SER   255      73.430  -2.219  28.727  1.00 95.31           C  
ATOM   3252  O   SER   255      72.436  -1.507  28.913  1.00 94.84           O  
ATOM   3253  CB  SER   255      73.366  -1.246  26.371  1.00 93.21           C  
ATOM   3254  OG  SER   255      73.981  -1.279  25.099  1.00102.60           O  
ATOM   3255  H   SER   255      73.267  -3.878  26.272  1.00 88.78           H  
ATOM   3256  HA  SER   255      75.096  -1.852  27.444  1.00 90.21           H  
ATOM   3257  HB2 SER   255      73.426  -0.232  26.771  1.00 93.21           H  
ATOM   3258  HB3 SER   255      72.315  -1.524  26.271  1.00 93.21           H  
ATOM   3259  HG  SER   255      73.676  -2.086  24.643  1.00102.60           H  
ATOM   3260  N   VAL   256      73.889  -3.094  29.652  1.00 92.87           N  
ATOM   3261  CA  VAL   256      73.290  -3.308  30.980  1.00 93.54           C  
ATOM   3262  C   VAL   256      74.433  -3.342  32.017  1.00101.20           C  
ATOM   3263  O   VAL   256      75.373  -4.135  31.872  1.00101.68           O  
ATOM   3264  CB  VAL   256      72.386  -4.576  31.063  1.00 95.93           C  
ATOM   3265  CG1 VAL   256      71.923  -4.843  32.497  1.00 96.95           C  
ATOM   3266  CG2 VAL   256      71.182  -4.466  30.131  1.00 93.60           C  
ATOM   3267  H   VAL   256      74.681  -3.669  29.399  1.00 92.87           H  
ATOM   3268  HA  VAL   256      72.611  -2.481  31.192  1.00 93.54           H  
ATOM   3269  HB  VAL   256      72.993  -5.422  30.737  1.00 95.93           H  
ATOM   3270 HG11 VAL   256      72.793  -4.950  33.145  1.00 96.95           H  
ATOM   3271 HG12 VAL   256      71.313  -4.007  32.843  1.00 96.95           H  
ATOM   3272 HG13 VAL   256      71.334  -5.759  32.525  1.00 96.95           H  
ATOM   3273 HG21 VAL   256      70.559  -3.625  30.439  1.00 93.60           H  
ATOM   3274 HG22 VAL   256      71.525  -4.308  29.109  1.00 93.60           H  
ATOM   3275 HG23 VAL   256      70.598  -5.386  30.179  1.00 93.60           H  
ATOM   3276  N   ARG   257      74.351  -2.460  33.044  1.00 99.36           N  
ATOM   3277  CA  ARG   257      75.345  -2.337  34.110  1.00121.69           C  
ATOM   3278  C   ARG   257      74.663  -2.250  35.474  1.00144.96           C  
ATOM   3279  O   ARG   257      75.145  -2.445  36.600  1.00105.92           O  
ATOM   3280  CB  ARG   257      76.188  -1.203  33.998  1.00  0.00           C  
ATOM   3281  CG  ARG   257      77.241  -0.999  35.091  1.00  0.00           C  
ATOM   3282  CD  ARG   257      78.054   0.272  34.844  1.00  0.00           C  
ATOM   3283  NE  ARG   257      79.055   0.440  35.909  1.00  0.00           N  
ATOM   3284  CZ  ARG   257      79.925   1.401  36.034  1.00  0.00           C  
ATOM   3285  NH1 ARG   257      80.003   2.365  35.183  1.00  0.00           N  
ATOM   3286  NH2 ARG   257      80.738   1.404  37.031  1.00  0.00           N1+
ATOM   3287  H   ARG   257      73.549  -1.847  33.075  1.00 99.36           H  
ATOM   3288  HA  ARG   257      75.959  -3.232  34.012  1.00121.69           H  
ATOM   3289  HB2 ARG   257      76.658  -1.317  33.020  1.00  0.00           H  
ATOM   3290  HB3 ARG   257      75.477  -0.374  33.981  1.00  0.00           H  
ATOM   3291  HG2 ARG   257      76.734  -0.930  36.055  1.00  0.00           H  
ATOM   3292  HG3 ARG   257      77.905  -1.865  35.102  1.00  0.00           H  
ATOM   3293  HD2 ARG   257      78.547   0.190  33.870  1.00  0.00           H  
ATOM   3294  HD3 ARG   257      77.373   1.127  34.826  1.00  0.00           H  
ATOM   3295  HE  ARG   257      79.071  -0.264  36.622  1.00  0.00           H  
ATOM   3296 HH11 ARG   257      80.679   3.090  35.301  1.00  0.00           H  
ATOM   3297 HH12 ARG   257      79.367   2.356  34.411  1.00  0.00           H  
ATOM   3298 HH21 ARG   257      80.699   0.666  37.707  1.00  0.00           H  
ATOM   3299 HH22 ARG   257      81.403   2.145  37.120  1.00  0.00           H  
ATOM   3300  N   LEU   258      73.365  -1.878  35.463  1.00  0.00           N  
ATOM   3301  CA  LEU   258      72.591  -1.490  36.651  1.00  0.00           C  
ATOM   3302  C   LEU   258      72.282  -2.637  37.639  1.00  0.00           C  
ATOM   3303  O   LEU   258      71.900  -2.375  38.776  1.00  0.00           O  
ATOM   3304  CB  LEU   258      71.266  -0.843  36.202  1.00  0.00           C  
ATOM   3305  CG  LEU   258      71.395   0.377  35.263  1.00  0.00           C  
ATOM   3306  CD1 LEU   258      69.991   0.867  34.880  1.00  0.00           C  
ATOM   3307  CD2 LEU   258      72.192   1.532  35.888  1.00  0.00           C  
ATOM   3308  H   LEU   258      72.892  -1.868  34.570  1.00  0.00           H  
ATOM   3309  HA  LEU   258      73.224  -0.792  37.198  1.00  0.00           H  
ATOM   3310  HB2 LEU   258      70.672  -1.605  35.692  1.00  0.00           H  
ATOM   3311  HB3 LEU   258      70.718  -0.538  37.095  1.00  0.00           H  
ATOM   3312  HG  LEU   258      71.902   0.069  34.345  1.00  0.00           H  
ATOM   3313 HD11 LEU   258      69.438   0.064  34.391  1.00  0.00           H  
ATOM   3314 HD12 LEU   258      69.446   1.185  35.769  1.00  0.00           H  
ATOM   3315 HD13 LEU   258      70.066   1.706  34.188  1.00  0.00           H  
ATOM   3316 HD21 LEU   258      71.753   1.820  36.844  1.00  0.00           H  
ATOM   3317 HD22 LEU   258      73.229   1.233  36.042  1.00  0.00           H  
ATOM   3318 HD23 LEU   258      72.184   2.393  35.216  1.00  0.00           H  
ATOM   3319  N   LEU   259      72.478  -3.895  37.233  1.00  0.00           N  
ATOM   3320  CA  LEU   259      72.496  -5.043  38.131  1.00  0.00           C  
ATOM   3321  C   LEU   259      73.956  -5.448  38.383  1.00  0.00           C  
ATOM   3322  O   LEU   259      74.628  -5.922  37.473  1.00  0.00           O  
ATOM   3323  CB  LEU   259      71.663  -6.189  37.520  1.00  0.00           C  
ATOM   3324  CG  LEU   259      71.664  -7.506  38.326  1.00  0.00           C  
ATOM   3325  CD1 LEU   259      71.117  -7.329  39.753  1.00  0.00           C  
ATOM   3326  CD2 LEU   259      70.823  -8.557  37.581  1.00  0.00           C  
ATOM   3327  H   LEU   259      72.619  -4.060  36.247  1.00  0.00           H  
ATOM   3328  HA  LEU   259      72.046  -4.795  39.091  1.00  0.00           H  
ATOM   3329  HB2 LEU   259      70.633  -5.845  37.416  1.00  0.00           H  
ATOM   3330  HB3 LEU   259      72.042  -6.398  36.518  1.00  0.00           H  
ATOM   3331  HG  LEU   259      72.685  -7.882  38.393  1.00  0.00           H  
ATOM   3332 HD11 LEU   259      71.757  -6.657  40.322  1.00  0.00           H  
ATOM   3333 HD12 LEU   259      70.106  -6.922  39.718  1.00  0.00           H  
ATOM   3334 HD13 LEU   259      71.096  -8.293  40.262  1.00  0.00           H  
ATOM   3335 HD21 LEU   259      69.787  -8.221  37.501  1.00  0.00           H  
ATOM   3336 HD22 LEU   259      71.227  -8.714  36.581  1.00  0.00           H  
ATOM   3337 HD23 LEU   259      70.850  -9.503  38.122  1.00  0.00           H  
ATOM   3338  N   SER   260      74.434  -5.323  39.625  1.00  0.00           N  
ATOM   3339  CA  SER   260      75.845  -5.535  39.986  1.00  0.00           C  
ATOM   3340  C   SER   260      76.346  -7.002  39.901  1.00  0.00           C  
ATOM   3341  O   SER   260      77.490  -7.289  40.249  1.00  0.00           O  
ATOM   3342  CB  SER   260      76.082  -4.984  41.402  1.00  0.00           C  
ATOM   3343  OG  SER   260      75.309  -5.667  42.370  1.00  0.00           O  
ATOM   3344  H   SER   260      73.790  -5.069  40.360  1.00  0.00           H  
ATOM   3345  HA  SER   260      76.429  -5.002  39.235  1.00  0.00           H  
ATOM   3346  HB2 SER   260      77.137  -5.088  41.653  1.00  0.00           H  
ATOM   3347  HB3 SER   260      75.821  -3.926  41.424  1.00  0.00           H  
ATOM   3348  HG  SER   260      75.905  -6.086  42.995  1.00  0.00           H  
ATOM   3349  N   GLY   261      75.523  -7.935  39.416  1.00  0.00           N  
ATOM   3350  CA  GLY   261      75.956  -9.273  39.025  1.00  0.00           C  
ATOM   3351  C   GLY   261      76.623  -9.196  37.637  1.00  0.00           C  
ATOM   3352  O   GLY   261      75.965  -9.363  36.613  1.00  0.00           O  
ATOM   3353  H   GLY   261      74.545  -7.701  39.312  1.00  0.00           H  
ATOM   3354  HA2 GLY   261      75.093  -9.939  38.980  1.00  0.00           H  
ATOM   3355  HA3 GLY   261      76.671  -9.654  39.754  1.00  0.00           H  
ATOM   3356  N   SER   262      77.939  -8.965  37.613  1.00129.06           N  
ATOM   3357  CA  SER   262      78.652  -8.715  36.361  1.00127.81           C  
ATOM   3358  C   SER   262      78.847 -10.012  35.556  1.00130.22           C  
ATOM   3359  O   SER   262      78.861  -9.958  34.316  1.00127.88           O  
ATOM   3360  CB  SER   262      80.003  -8.041  36.653  1.00  0.00           C  
ATOM   3361  OG  SER   262      80.833  -8.851  37.462  1.00  0.00           O  
ATOM   3362  H   SER   262      78.455  -8.961  38.482  1.00129.06           H  
ATOM   3363  HA  SER   262      78.045  -8.046  35.752  1.00127.81           H  
ATOM   3364  HB2 SER   262      80.512  -7.841  35.710  1.00  0.00           H  
ATOM   3365  HB3 SER   262      79.829  -7.093  37.161  1.00  0.00           H  
ATOM   3366  HG  SER   262      81.667  -8.396  37.592  1.00  0.00           H  
ATOM   3367  N   ARG   263      78.995 -11.162  36.254  1.00127.88           N  
ATOM   3368  CA  ARG   263      79.334 -12.451  35.634  1.00127.03           C  
ATOM   3369  C   ARG   263      78.121 -13.290  35.228  1.00128.22           C  
ATOM   3370  O   ARG   263      78.270 -14.249  34.468  1.00126.49           O  
ATOM   3371  CB  ARG   263      80.377 -13.198  36.491  1.00  0.00           C  
ATOM   3372  CG  ARG   263      79.905 -13.876  37.793  1.00  0.00           C  
ATOM   3373  CD  ARG   263      79.122 -13.028  38.812  1.00  0.00           C  
ATOM   3374  NE  ARG   263      79.754 -11.724  39.122  1.00  0.00           N  
ATOM   3375  CZ  ARG   263      79.312 -10.863  40.059  1.00  0.00           C  
ATOM   3376  NH1 ARG   263      78.420 -11.230  40.991  1.00  0.00           N  
ATOM   3377  NH2 ARG   263      79.773  -9.605  40.060  1.00  0.00           N1+
ATOM   3378  H   ARG   263      78.960 -11.111  37.261  1.00127.88           H  
ATOM   3379  HA  ARG   263      79.826 -12.233  34.681  1.00127.03           H  
ATOM   3380  HB2 ARG   263      80.817 -13.977  35.866  1.00  0.00           H  
ATOM   3381  HB3 ARG   263      81.185 -12.506  36.732  1.00  0.00           H  
ATOM   3382  HG2 ARG   263      79.281 -14.732  37.525  1.00  0.00           H  
ATOM   3383  HG3 ARG   263      80.789 -14.274  38.296  1.00  0.00           H  
ATOM   3384  HD2 ARG   263      78.120 -12.859  38.417  1.00  0.00           H  
ATOM   3385  HD3 ARG   263      79.026 -13.618  39.726  1.00  0.00           H  
ATOM   3386  HE  ARG   263      80.431 -11.389  38.454  1.00  0.00           H  
ATOM   3387 HH11 ARG   263      78.104 -10.563  41.682  1.00  0.00           H  
ATOM   3388 HH12 ARG   263      78.065 -12.175  41.001  1.00  0.00           H  
ATOM   3389 HH21 ARG   263      80.445  -9.315  39.364  1.00  0.00           H  
ATOM   3390 HH22 ARG   263      79.451  -8.949  40.757  1.00  0.00           H  
ATOM   3391  N   GLU   264      76.909 -12.898  35.702  1.00123.84           N  
ATOM   3392  CA  GLU   264      75.636 -13.522  35.328  1.00121.08           C  
ATOM   3393  C   GLU   264      75.044 -12.846  34.084  1.00121.24           C  
ATOM   3394  O   GLU   264      74.772 -13.537  33.097  1.00119.24           O  
ATOM   3395  CB  GLU   264      74.681 -13.472  36.533  1.00  0.00           C  
ATOM   3396  CG  GLU   264      73.399 -14.299  36.350  1.00  0.00           C  
ATOM   3397  CD  GLU   264      73.628 -15.821  36.326  1.00  0.00           C  
ATOM   3398  OE1 GLU   264      72.645 -16.547  36.192  1.00  0.00           O  
ATOM   3399  OE2 GLU   264      74.896 -16.310  36.461  1.00  0.00           O1-
ATOM   3400  H   GLU   264      76.887 -12.111  36.335  1.00123.84           H  
ATOM   3401  HA  GLU   264      75.815 -14.568  35.074  1.00121.08           H  
ATOM   3402  HB2 GLU   264      74.401 -12.432  36.712  1.00  0.00           H  
ATOM   3403  HB3 GLU   264      75.202 -13.825  37.424  1.00  0.00           H  
ATOM   3404  HG2 GLU   264      72.899 -13.987  35.430  1.00  0.00           H  
ATOM   3405  HG3 GLU   264      72.732 -14.063  37.182  1.00  0.00           H  
ATOM   3406  N   LYS   265      75.048 -11.494  34.063  1.00116.65           N  
ATOM   3407  CA  LYS   265      74.673 -10.694  32.886  1.00114.03           C  
ATOM   3408  C   LYS   265      75.362 -11.203  31.609  1.00116.63           C  
ATOM   3409  O   LYS   265      74.662 -11.432  30.621  1.00114.44           O  
ATOM   3410  CB  LYS   265      74.939  -9.211  33.233  1.00  0.00           C  
ATOM   3411  CG  LYS   265      74.746  -8.163  32.117  1.00  0.00           C  
ATOM   3412  CD  LYS   265      75.908  -8.186  31.118  1.00  0.00           C  
ATOM   3413  CE  LYS   265      76.099  -6.896  30.324  1.00  0.00           C  
ATOM   3414  NZ  LYS   265      77.346  -7.015  29.535  1.00  0.00           N1+
ATOM   3415  H   LYS   265      75.280 -11.005  34.915  1.00116.65           H  
ATOM   3416  HA  LYS   265      73.602 -10.817  32.711  1.00114.03           H  
ATOM   3417  HB2 LYS   265      74.264  -8.941  34.047  1.00  0.00           H  
ATOM   3418  HB3 LYS   265      75.954  -9.114  33.627  1.00  0.00           H  
ATOM   3419  HG2 LYS   265      73.800  -8.328  31.598  1.00  0.00           H  
ATOM   3420  HG3 LYS   265      74.716  -7.179  32.587  1.00  0.00           H  
ATOM   3421  HD2 LYS   265      76.829  -8.376  31.670  1.00  0.00           H  
ATOM   3422  HD3 LYS   265      75.751  -8.990  30.399  1.00  0.00           H  
ATOM   3423  HE2 LYS   265      75.233  -6.738  29.673  1.00  0.00           H  
ATOM   3424  HE3 LYS   265      76.177  -6.058  31.021  1.00  0.00           H  
ATOM   3425  HZ1 LYS   265      78.130  -7.258  30.145  1.00  0.00           H  
ATOM   3426  HZ2 LYS   265      77.321  -7.859  28.954  1.00  0.00           H  
ATOM   3427  HZ3 LYS   265      77.554  -6.192  28.993  1.00  0.00           H  
ATOM   3428  N   ASP   266      76.678 -11.503  31.682  1.00114.19           N  
ATOM   3429  CA  ASP   266      77.422 -11.995  30.515  1.00113.60           C  
ATOM   3430  C   ASP   266      77.477 -13.540  30.354  1.00115.85           C  
ATOM   3431  O   ASP   266      77.706 -13.972  29.220  1.00114.33           O  
ATOM   3432  CB  ASP   266      78.773 -11.260  30.389  1.00117.87           C  
ATOM   3433  CG  ASP   266      78.591  -9.801  29.918  1.00127.22           C  
ATOM   3434  OD1 ASP   266      77.866  -9.601  28.915  1.00125.46           O  
ATOM   3435  OD2 ASP   266      79.116  -8.878  30.575  1.00136.18           O1-
ATOM   3436  H   ASP   266      77.144 -11.332  32.560  1.00114.19           H  
ATOM   3437  HA  ASP   266      76.856 -11.683  29.641  1.00113.60           H  
ATOM   3438  HB2 ASP   266      79.388 -11.777  29.649  1.00117.87           H  
ATOM   3439  HB3 ASP   266      79.296 -11.293  31.346  1.00117.87           H  
ATOM   3440  N   ARG   267      77.125 -14.334  31.393  1.00112.14           N  
ATOM   3441  CA  ARG   267      76.745 -15.760  31.198  1.00110.74           C  
ATOM   3442  C   ARG   267      75.566 -15.879  30.221  1.00109.49           C  
ATOM   3443  O   ARG   267      75.548 -16.749  29.351  1.00107.40           O  
ATOM   3444  CB  ARG   267      76.407 -16.356  32.579  1.00  0.00           C  
ATOM   3445  CG  ARG   267      75.912 -17.812  32.641  1.00  0.00           C  
ATOM   3446  CD  ARG   267      75.363 -18.026  34.060  1.00  0.00           C  
ATOM   3447  NE  ARG   267      74.977 -19.418  34.359  1.00  0.00           N  
ATOM   3448  CZ  ARG   267      74.386 -19.819  35.449  1.00  0.00           C  
ATOM   3449  NH1 ARG   267      74.052 -19.000  36.383  1.00  0.00           N  
ATOM   3450  NH2 ARG   267      74.121 -21.067  35.612  1.00  0.00           N1+
ATOM   3451  H   ARG   267      76.978 -13.902  32.294  1.00112.14           H  
ATOM   3452  HA  ARG   267      77.559 -16.310  30.744  1.00110.74           H  
ATOM   3453  HB2 ARG   267      77.287 -16.275  33.216  1.00  0.00           H  
ATOM   3454  HB3 ARG   267      75.626 -15.748  33.023  1.00  0.00           H  
ATOM   3455  HG2 ARG   267      75.111 -17.977  31.920  1.00  0.00           H  
ATOM   3456  HG3 ARG   267      76.740 -18.493  32.444  1.00  0.00           H  
ATOM   3457  HD2 ARG   267      76.119 -17.712  34.782  1.00  0.00           H  
ATOM   3458  HD3 ARG   267      74.487 -17.383  34.182  1.00  0.00           H  
ATOM   3459  HE  ARG   267      75.198 -20.131  33.690  1.00  0.00           H  
ATOM   3460 HH11 ARG   267      74.261 -18.030  36.251  1.00  0.00           H  
ATOM   3461 HH12 ARG   267      73.599 -19.328  37.210  1.00  0.00           H  
ATOM   3462 HH21 ARG   267      74.369 -21.725  34.900  1.00  0.00           H  
ATOM   3463 HH22 ARG   267      73.667 -21.366  36.451  1.00  0.00           H  
ATOM   3464  N   ASN   268      74.622 -14.914  30.322  1.00104.03           N  
ATOM   3465  CA  ASN   268      73.461 -14.861  29.441  1.00101.21           C  
ATOM   3466  C   ASN   268      73.864 -14.349  28.060  1.00102.60           C  
ATOM   3467  O   ASN   268      73.495 -14.971  27.067  1.00101.14           O  
ATOM   3468  CB  ASN   268      72.333 -13.993  30.016  1.00101.29           C  
ATOM   3469  CG  ASN   268      71.667 -14.544  31.256  1.00118.34           C  
ATOM   3470  OD1 ASN   268      72.317 -14.986  32.206  1.00108.81           O  
ATOM   3471  ND2 ASN   268      70.340 -14.467  31.298  1.00109.44           N  
ATOM   3472  H   ASN   268      74.693 -14.242  31.075  1.00104.03           H  
ATOM   3473  HA  ASN   268      73.078 -15.878  29.353  1.00101.21           H  
ATOM   3474  HB2 ASN   268      71.571 -13.876  29.247  1.00101.29           H  
ATOM   3475  HB3 ASN   268      72.752 -13.017  30.264  1.00101.29           H  
ATOM   3476 HD21 ASN   268      69.831 -14.101  30.505  1.00109.44           H  
ATOM   3477 HD22 ASN   268      69.841 -14.774  32.121  1.00109.44           H  
ATOM   3478  N   LEU   269      74.655 -13.245  27.995  1.00 98.19           N  
ATOM   3479  CA  LEU   269      75.113 -12.651  26.729  1.00 96.08           C  
ATOM   3480  C   LEU   269      75.827 -13.693  25.858  1.00 97.04           C  
ATOM   3481  O   LEU   269      75.511 -13.784  24.675  1.00 94.64           O  
ATOM   3482  CB  LEU   269      76.080 -11.525  26.990  1.00  0.00           C  
ATOM   3483  CG  LEU   269      76.533 -10.917  25.660  1.00  0.00           C  
ATOM   3484  CD1 LEU   269      75.313 -10.406  24.889  1.00  0.00           C  
ATOM   3485  CD2 LEU   269      77.523  -9.772  25.905  1.00  0.00           C  
ATOM   3486  H   LEU   269      74.942 -12.809  28.860  1.00 98.19           H  
ATOM   3487  HA  LEU   269      74.228 -12.280  26.211  1.00 96.08           H  
ATOM   3488  HB2 LEU   269      75.601 -10.769  27.613  1.00  0.00           H  
ATOM   3489  HB3 LEU   269      76.932 -11.951  27.519  1.00  0.00           H  
ATOM   3490  HG  LEU   269      77.025 -11.692  25.069  1.00  0.00           H  
ATOM   3491 HD11 LEU   269      74.617 -11.228  24.715  1.00  0.00           H  
ATOM   3492 HD12 LEU   269      74.806  -9.624  25.455  1.00  0.00           H  
ATOM   3493 HD13 LEU   269      75.626 -10.001  23.924  1.00  0.00           H  
ATOM   3494 HD21 LEU   269      77.052  -8.984  26.493  1.00  0.00           H  
ATOM   3495 HD22 LEU   269      78.395 -10.144  26.443  1.00  0.00           H  
ATOM   3496 HD23 LEU   269      77.852  -9.356  24.951  1.00  0.00           H  
ATOM   3497  N   ARG   270      76.735 -14.511  26.447  1.00 93.70           N  
ATOM   3498  CA  ARG   270      77.462 -15.558  25.722  1.00 92.90           C  
ATOM   3499  C   ARG   270      76.493 -16.631  25.184  1.00 93.50           C  
ATOM   3500  O   ARG   270      76.549 -16.947  23.996  1.00 91.98           O  
ATOM   3501  CB  ARG   270      78.521 -16.192  26.641  1.00  0.00           C  
ATOM   3502  CG  ARG   270      79.636 -15.209  27.036  1.00  0.00           C  
ATOM   3503  CD  ARG   270      80.685 -15.872  27.939  1.00  0.00           C  
ATOM   3504  NE  ARG   270      80.123 -16.243  29.246  1.00  0.00           N  
ATOM   3505  CZ  ARG   270      80.774 -16.908  30.217  1.00  0.00           C  
ATOM   3506  NH1 ARG   270      80.126 -17.196  31.354  1.00  0.00           N  
ATOM   3507  NH2 ARG   270      82.053 -17.290  30.077  1.00  0.00           N1+
ATOM   3508  H   ARG   270      76.920 -14.391  27.433  1.00 93.70           H  
ATOM   3509  HA  ARG   270      77.966 -15.105  24.866  1.00 92.90           H  
ATOM   3510  HB2 ARG   270      78.032 -16.571  27.540  1.00  0.00           H  
ATOM   3511  HB3 ARG   270      78.976 -17.035  26.116  1.00  0.00           H  
ATOM   3512  HG2 ARG   270      80.132 -14.855  26.130  1.00  0.00           H  
ATOM   3513  HG3 ARG   270      79.212 -14.351  27.558  1.00  0.00           H  
ATOM   3514  HD2 ARG   270      81.076 -16.762  27.445  1.00  0.00           H  
ATOM   3515  HD3 ARG   270      81.506 -15.172  28.096  1.00  0.00           H  
ATOM   3516  HE  ARG   270      79.163 -15.983  29.413  1.00  0.00           H  
ATOM   3517 HH11 ARG   270      80.601 -17.695  32.094  1.00  0.00           H  
ATOM   3518 HH12 ARG   270      79.163 -16.918  31.472  1.00  0.00           H  
ATOM   3519 HH21 ARG   270      82.517 -17.788  30.824  1.00  0.00           H  
ATOM   3520 HH22 ARG   270      82.552 -17.079  29.225  1.00  0.00           H  
ATOM   3521  N   ARG   271      75.576 -17.134  26.043  1.00 88.63           N  
ATOM   3522  CA  ARG   271      74.582 -18.161  25.701  1.00 86.58           C  
ATOM   3523  C   ARG   271      73.613 -17.686  24.606  1.00 87.32           C  
ATOM   3524  O   ARG   271      73.309 -18.451  23.688  1.00 86.33           O  
ATOM   3525  CB  ARG   271      73.752 -18.571  26.765  1.00  0.00           C  
ATOM   3526  CG  ARG   271      72.699 -19.652  26.504  1.00  0.00           C  
ATOM   3527  CD  ARG   271      71.907 -19.969  27.773  1.00  0.00           C  
ATOM   3528  NE  ARG   271      70.904 -21.009  27.490  1.00  0.00           N  
ATOM   3529  CZ  ARG   271      70.051 -21.534  28.322  1.00  0.00           C  
ATOM   3530  NH1 ARG   271      69.993 -21.173  29.555  1.00  0.00           N  
ATOM   3531  NH2 ARG   271      69.234 -22.440  27.912  1.00  0.00           N1+
ATOM   3532  H   ARG   271      75.576 -16.779  26.989  1.00 88.63           H  
ATOM   3533  HA  ARG   271      75.210 -18.992  25.385  1.00 86.58           H  
ATOM   3534  HB2 ARG   271      74.476 -18.903  27.512  1.00  0.00           H  
ATOM   3535  HB3 ARG   271      73.284 -17.637  27.085  1.00  0.00           H  
ATOM   3536  HG2 ARG   271      72.020 -19.296  25.726  1.00  0.00           H  
ATOM   3537  HG3 ARG   271      73.204 -20.551  26.148  1.00  0.00           H  
ATOM   3538  HD2 ARG   271      72.603 -20.315  28.544  1.00  0.00           H  
ATOM   3539  HD3 ARG   271      71.416 -19.057  28.121  1.00  0.00           H  
ATOM   3540  HE  ARG   271      70.874 -21.354  26.550  1.00  0.00           H  
ATOM   3541 HH11 ARG   271      69.329 -21.591  30.174  1.00  0.00           H  
ATOM   3542 HH12 ARG   271      70.631 -20.468  29.866  1.00  0.00           H  
ATOM   3543 HH21 ARG   271      69.257 -22.738  26.958  1.00  0.00           H  
ATOM   3544 HH22 ARG   271      68.580 -22.838  28.557  1.00  0.00           H  
ATOM   3545  N   ILE   272      73.137 -16.433  24.704  1.00 82.18           N  
ATOM   3546  CA  ILE   272      72.189 -15.852  23.751  1.00 80.03           C  
ATOM   3547  C   ILE   272      72.908 -15.573  22.416  1.00 82.81           C  
ATOM   3548  O   ILE   272      72.375 -15.954  21.379  1.00 80.81           O  
ATOM   3549  CB  ILE   272      71.526 -14.572  24.329  1.00 83.15           C  
ATOM   3550  CG1 ILE   272      70.714 -14.925  25.608  1.00 84.20           C  
ATOM   3551  CG2 ILE   272      70.621 -13.890  23.277  1.00 82.33           C  
ATOM   3552  CD1 ILE   272      70.228 -13.762  26.430  1.00 90.89           C  
ATOM   3553  H   ILE   272      73.450 -15.861  25.475  1.00 82.18           H  
ATOM   3554  HA  ILE   272      71.386 -16.566  23.567  1.00 80.03           H  
ATOM   3555  HB  ILE   272      72.313 -13.867  24.595  1.00 83.15           H  
ATOM   3556 HG12 ILE   272      71.350 -15.539  26.245  1.00 84.20           H  
ATOM   3557 HG13 ILE   272      69.843 -15.503  25.299  1.00 84.20           H  
ATOM   3558 HG21 ILE   272      71.214 -13.633  22.399  1.00 82.33           H  
ATOM   3559 HG22 ILE   272      69.821 -14.573  22.989  1.00 82.33           H  
ATOM   3560 HG23 ILE   272      70.190 -12.984  23.700  1.00 82.33           H  
ATOM   3561 HD11 ILE   272      71.079 -13.164  26.754  1.00 90.89           H  
ATOM   3562 HD12 ILE   272      69.559 -13.147  25.828  1.00 90.89           H  
ATOM   3563 HD13 ILE   272      69.691 -14.135  27.303  1.00 90.89           H  
ATOM   3564  N   THR   273      74.111 -14.945  22.440  1.00 80.32           N  
ATOM   3565  CA  THR   273      74.869 -14.632  21.217  1.00 79.72           C  
ATOM   3566  C   THR   273      75.144 -15.932  20.443  1.00 82.97           C  
ATOM   3567  O   THR   273      74.881 -15.965  19.241  1.00 80.79           O  
ATOM   3568  CB  THR   273      76.168 -13.880  21.543  1.00 89.74           C  
ATOM   3569  OG1 THR   273      75.830 -12.679  22.235  1.00 89.75           O  
ATOM   3570  CG2 THR   273      76.976 -13.524  20.296  1.00 89.06           C  
ATOM   3571  H   THR   273      74.502 -14.680  23.333  1.00 80.32           H  
ATOM   3572  HA  THR   273      74.275 -13.971  20.587  1.00 79.72           H  
ATOM   3573  HB  THR   273      76.788 -14.538  22.153  1.00 89.74           H  
ATOM   3574 HG21 THR   273      77.222 -14.434  19.749  1.00 89.06           H  
ATOM   3575 HG22 THR   273      76.385 -12.865  19.657  1.00 89.06           H  
ATOM   3576 HG23 THR   273      77.895 -13.017  20.590  1.00 89.06           H  
ATOM   3577  HG1 THR   273      75.287 -12.149  21.648  1.00 89.75           H  
ATOM   3578  N   ARG   274      75.601 -17.003  21.136  1.00 81.50           N  
ATOM   3579  CA  ARG   274      75.840 -18.311  20.514  1.00 81.68           C  
ATOM   3580  C   ARG   274      74.562 -18.826  19.846  1.00 84.39           C  
ATOM   3581  O   ARG   274      74.608 -19.223  18.683  1.00 82.99           O  
ATOM   3582  CB  ARG   274      76.357 -19.352  21.537  1.00 84.18           C  
ATOM   3583  CG  ARG   274      77.795 -19.191  22.080  1.00100.63           C  
ATOM   3584  CD  ARG   274      78.935 -19.403  21.077  1.00115.55           C  
ATOM   3585  NE  ARG   274      79.210 -18.222  20.255  1.00129.03           N  
ATOM   3586  CZ  ARG   274      80.100 -17.281  20.570  1.00147.11           C  
ATOM   3587  NH1 ARG   274      80.293 -16.245  19.769  1.00133.86           N  
ATOM   3588  NH2 ARG   274      80.807 -17.378  21.692  1.00136.67           N1+
ATOM   3589  H   ARG   274      75.785 -16.897  22.123  1.00 81.50           H  
ATOM   3590  HA  ARG   274      76.614 -18.176  19.759  1.00 81.68           H  
ATOM   3591  HB2 ARG   274      76.299 -20.330  21.060  1.00 84.18           H  
ATOM   3592  HB3 ARG   274      75.683 -19.324  22.394  1.00 84.18           H  
ATOM   3593  HG2 ARG   274      77.927 -19.911  22.888  1.00100.63           H  
ATOM   3594  HG3 ARG   274      77.889 -18.180  22.475  1.00100.63           H  
ATOM   3595  HD2 ARG   274      78.665 -20.230  20.417  1.00115.55           H  
ATOM   3596  HD3 ARG   274      79.838 -19.660  21.629  1.00115.55           H  
ATOM   3597  HE  ARG   274      78.692 -18.114  19.395  1.00129.03           H  
ATOM   3598 HH11 ARG   274      80.973 -15.539  20.014  1.00133.86           H  
ATOM   3599 HH12 ARG   274      79.763 -16.160  18.914  1.00133.86           H  
ATOM   3600 HH21 ARG   274      80.667 -18.163  22.311  1.00136.67           H  
ATOM   3601 HH22 ARG   274      81.483 -16.664  21.926  1.00136.67           H  
ATOM   3602  N   LEU   275      73.416 -18.746  20.559  1.00 81.14           N  
ATOM   3603  CA  LEU   275      72.096 -19.183  20.087  1.00 79.90           C  
ATOM   3604  C   LEU   275      71.682 -18.376  18.832  1.00 81.71           C  
ATOM   3605  O   LEU   275      71.291 -18.977  17.827  1.00 80.20           O  
ATOM   3606  CB  LEU   275      71.068 -19.012  21.231  1.00 80.36           C  
ATOM   3607  CG  LEU   275      69.646 -19.590  21.071  1.00 84.84           C  
ATOM   3608  CD1 LEU   275      68.979 -19.735  22.428  1.00 86.23           C  
ATOM   3609  CD2 LEU   275      68.760 -18.761  20.097  1.00 85.69           C  
ATOM   3610  H   LEU   275      73.472 -18.355  21.489  1.00 81.14           H  
ATOM   3611  HA  LEU   275      72.133 -20.235  19.802  1.00 79.90           H  
ATOM   3612  HB2 LEU   275      70.958 -17.942  21.401  1.00 80.36           H  
ATOM   3613  HB3 LEU   275      71.500 -19.478  22.116  1.00 80.36           H  
ATOM   3614  HG  LEU   275      69.752 -20.576  20.619  1.00 84.84           H  
ATOM   3615 HD11 LEU   275      69.594 -20.370  23.068  1.00 86.23           H  
ATOM   3616 HD12 LEU   275      68.870 -18.753  22.887  1.00 86.23           H  
ATOM   3617 HD13 LEU   275      67.997 -20.190  22.304  1.00 86.23           H  
ATOM   3618 HD21 LEU   275      68.619 -17.757  20.499  1.00 85.69           H  
ATOM   3619 HD22 LEU   275      69.250 -18.698  19.125  1.00 85.69           H  
ATOM   3620 HD23 LEU   275      67.791 -19.247  19.985  1.00 85.69           H  
ATOM   3621  N   VAL   276      71.788 -17.024  18.904  1.00 77.40           N  
ATOM   3622  CA  VAL   276      71.465 -16.077  17.830  1.00 75.67           C  
ATOM   3623  C   VAL   276      72.297 -16.409  16.589  1.00 79.46           C  
ATOM   3624  O   VAL   276      71.726 -16.580  15.512  1.00 77.98           O  
ATOM   3625  CB  VAL   276      71.681 -14.604  18.277  1.00 79.47           C  
ATOM   3626  CG1 VAL   276      71.661 -13.639  17.096  1.00 78.35           C  
ATOM   3627  CG2 VAL   276      70.658 -14.191  19.325  1.00 79.31           C  
ATOM   3628  H   VAL   276      72.118 -16.635  19.776  1.00 77.40           H  
ATOM   3629  HA  VAL   276      70.407 -16.177  17.584  1.00 75.67           H  
ATOM   3630  HB  VAL   276      72.673 -14.552  18.727  1.00 79.47           H  
ATOM   3631 HG11 VAL   276      72.423 -13.935  16.373  1.00 78.35           H  
ATOM   3632 HG12 VAL   276      70.680 -13.667  16.621  1.00 78.35           H  
ATOM   3633 HG13 VAL   276      71.865 -12.629  17.448  1.00 78.35           H  
ATOM   3634 HG21 VAL   276      69.658 -14.237  18.895  1.00 79.31           H  
ATOM   3635 HG22 VAL   276      70.716 -14.867  20.179  1.00 79.31           H  
ATOM   3636 HG23 VAL   276      70.865 -13.173  19.654  1.00 79.31           H  
ATOM   3637  N   LEU   277      73.634 -16.522  16.743  1.00 77.27           N  
ATOM   3638  CA  LEU   277      74.537 -16.829  15.633  1.00 77.25           C  
ATOM   3639  C   LEU   277      74.098 -18.104  14.913  1.00 80.20           C  
ATOM   3640  O   LEU   277      73.977 -18.088  13.690  1.00 79.32           O  
ATOM   3641  CB  LEU   277      75.997 -16.969  16.105  1.00 79.00           C  
ATOM   3642  CG  LEU   277      76.669 -15.718  16.701  1.00 85.08           C  
ATOM   3643  CD1 LEU   277      78.041 -16.046  17.236  1.00 87.43           C  
ATOM   3644  CD2 LEU   277      76.750 -14.575  15.697  1.00 86.53           C  
ATOM   3645  H   LEU   277      74.028 -16.388  17.664  1.00 77.27           H  
ATOM   3646  HA  LEU   277      74.486 -15.992  14.938  1.00 77.25           H  
ATOM   3647  HB2 LEU   277      76.591 -17.282  15.245  1.00 79.00           H  
ATOM   3648  HB3 LEU   277      76.023 -17.748  16.867  1.00 79.00           H  
ATOM   3649  HG  LEU   277      76.041 -15.384  17.526  1.00 85.08           H  
ATOM   3650 HD11 LEU   277      77.960 -16.836  17.984  1.00 87.43           H  
ATOM   3651 HD12 LEU   277      78.679 -16.382  16.420  1.00 87.43           H  
ATOM   3652 HD13 LEU   277      78.475 -15.156  17.694  1.00 87.43           H  
ATOM   3653 HD21 LEU   277      77.373 -14.876  14.853  1.00 86.53           H  
ATOM   3654 HD22 LEU   277      75.749 -14.335  15.340  1.00 86.53           H  
ATOM   3655 HD23 LEU   277      77.186 -13.700  16.178  1.00 86.53           H  
ATOM   3656  N   VAL   278      73.775 -19.166  15.674  1.00 76.38           N  
ATOM   3657  CA  VAL   278      73.357 -20.466  15.147  1.00 75.35           C  
ATOM   3658  C   VAL   278      72.025 -20.340  14.366  1.00 77.14           C  
ATOM   3659  O   VAL   278      72.002 -20.731  13.199  1.00 75.90           O  
ATOM   3660  CB  VAL   278      73.237 -21.521  16.282  1.00 80.04           C  
ATOM   3661  CG1 VAL   278      72.530 -22.789  15.812  1.00 79.24           C  
ATOM   3662  CG2 VAL   278      74.607 -21.857  16.860  1.00 81.53           C  
ATOM   3663  H   VAL   278      73.823 -19.058  16.678  1.00 76.38           H  
ATOM   3664  HA  VAL   278      74.128 -20.809  14.456  1.00 75.35           H  
ATOM   3665  HB  VAL   278      72.626 -21.077  17.068  1.00 80.04           H  
ATOM   3666 HG11 VAL   278      71.543 -22.533  15.427  1.00 79.24           H  
ATOM   3667 HG12 VAL   278      73.117 -23.260  15.024  1.00 79.24           H  
ATOM   3668 HG13 VAL   278      72.426 -23.479  16.650  1.00 79.24           H  
ATOM   3669 HG21 VAL   278      75.230 -22.302  16.085  1.00 81.53           H  
ATOM   3670 HG22 VAL   278      75.080 -20.947  17.228  1.00 81.53           H  
ATOM   3671 HG23 VAL   278      74.491 -22.563  17.683  1.00 81.53           H  
ATOM   3672  N   VAL   279      70.942 -19.798  14.984  1.00 73.20           N  
ATOM   3673  CA  VAL   279      69.606 -19.740  14.354  1.00 71.68           C  
ATOM   3674  C   VAL   279      69.680 -19.001  12.988  1.00 74.81           C  
ATOM   3675  O   VAL   279      69.099 -19.494  12.014  1.00 73.26           O  
ATOM   3676  CB  VAL   279      68.480 -19.117  15.241  1.00 75.12           C  
ATOM   3677  CG1 VAL   279      68.170 -20.003  16.441  1.00 75.53           C  
ATOM   3678  CG2 VAL   279      68.789 -17.688  15.680  1.00 75.12           C  
ATOM   3679  H   VAL   279      71.055 -19.416  15.912  1.00 73.20           H  
ATOM   3680  HA  VAL   279      69.317 -20.781  14.211  1.00 71.68           H  
ATOM   3681  HB  VAL   279      67.591 -19.062  14.614  1.00 75.12           H  
ATOM   3682 HG11 VAL   279      67.897 -20.999  16.095  1.00 75.53           H  
ATOM   3683 HG12 VAL   279      69.050 -20.068  17.081  1.00 75.53           H  
ATOM   3684 HG13 VAL   279      67.343 -19.574  17.005  1.00 75.53           H  
ATOM   3685 HG21 VAL   279      69.675 -17.685  16.315  1.00 75.12           H  
ATOM   3686 HG22 VAL   279      68.968 -17.069  14.801  1.00 75.12           H  
ATOM   3687 HG23 VAL   279      67.941 -17.289  16.238  1.00 75.12           H  
ATOM   3688  N   VAL   280      70.416 -17.878  12.899  1.00 72.31           N  
ATOM   3689  CA  VAL   280      70.500 -17.153  11.629  1.00 71.80           C  
ATOM   3690  C   VAL   280      71.465 -17.910  10.699  1.00 75.13           C  
ATOM   3691  O   VAL   280      71.162 -18.021   9.514  1.00 74.90           O  
ATOM   3692  CB  VAL   280      70.883 -15.646  11.751  1.00 76.00           C  
ATOM   3693  CG1 VAL   280      69.830 -14.870  12.552  1.00 75.29           C  
ATOM   3694  CG2 VAL   280      72.278 -15.447  12.343  1.00 77.03           C  
ATOM   3695  H   VAL   280      70.912 -17.535  13.709  1.00 72.31           H  
ATOM   3696  HA  VAL   280      69.494 -17.128  11.209  1.00 71.80           H  
ATOM   3697  HB  VAL   280      70.908 -15.243  10.737  1.00 76.00           H  
ATOM   3698 HG11 VAL   280      68.856 -14.989  12.079  1.00 75.29           H  
ATOM   3699 HG12 VAL   280      69.790 -15.258  13.570  1.00 75.29           H  
ATOM   3700 HG13 VAL   280      70.097 -13.814  12.576  1.00 75.29           H  
ATOM   3701 HG21 VAL   280      72.298 -15.837  13.362  1.00 77.03           H  
ATOM   3702 HG22 VAL   280      73.010 -15.978  11.736  1.00 77.03           H  
ATOM   3703 HG23 VAL   280      72.519 -14.384  12.356  1.00 77.03           H  
ATOM   3704  N   ALA   281      72.571 -18.482  11.241  1.00 71.13           N  
ATOM   3705  CA  ALA   281      73.540 -19.241  10.442  1.00 71.02           C  
ATOM   3706  C   ALA   281      72.852 -20.366   9.687  1.00 72.59           C  
ATOM   3707  O   ALA   281      73.103 -20.527   8.502  1.00 72.09           O  
ATOM   3708  CB  ALA   281      74.643 -19.800  11.319  1.00 73.02           C  
ATOM   3709  H   ALA   281      72.733 -18.382  12.233  1.00 71.13           H  
ATOM   3710  HA  ALA   281      73.986 -18.557   9.718  1.00 71.02           H  
ATOM   3711  HB1 ALA   281      75.144 -18.984  11.840  1.00 73.02           H  
ATOM   3712  HB2 ALA   281      74.213 -20.487  12.048  1.00 73.02           H  
ATOM   3713  HB3 ALA   281      75.365 -20.332  10.699  1.00 73.02           H  
ATOM   3714  N   VAL   282      71.921 -21.078  10.349  1.00 67.40           N  
ATOM   3715  CA  VAL   282      71.138 -22.160   9.749  1.00 65.69           C  
ATOM   3716  C   VAL   282      70.231 -21.579   8.625  1.00 67.08           C  
ATOM   3717  O   VAL   282      70.182 -22.155   7.538  1.00 66.14           O  
ATOM   3718  CB  VAL   282      70.310 -22.914  10.827  1.00 69.17           C  
ATOM   3719  CG1 VAL   282      69.339 -23.914  10.197  1.00 68.50           C  
ATOM   3720  CG2 VAL   282      71.224 -23.610  11.835  1.00 69.78           C  
ATOM   3721  H   VAL   282      71.753 -20.853  11.318  1.00 67.40           H  
ATOM   3722  HA  VAL   282      71.813 -22.891   9.305  1.00 65.69           H  
ATOM   3723  HB  VAL   282      69.717 -22.170  11.357  1.00 69.17           H  
ATOM   3724 HG11 VAL   282      68.676 -23.392   9.506  1.00 68.50           H  
ATOM   3725 HG12 VAL   282      69.901 -24.675   9.656  1.00 68.50           H  
ATOM   3726 HG13 VAL   282      68.747 -24.388  10.980  1.00 68.50           H  
ATOM   3727 HG21 VAL   282      71.827 -24.359  11.323  1.00 69.78           H  
ATOM   3728 HG22 VAL   282      71.879 -22.872  12.299  1.00 69.78           H  
ATOM   3729 HG23 VAL   282      70.618 -24.091  12.602  1.00 69.78           H  
ATOM   3730  N   PHE   283      69.578 -20.420   8.863  1.00 61.97           N  
ATOM   3731  CA  PHE   283      68.696 -19.808   7.866  1.00 60.35           C  
ATOM   3732  C   PHE   283      69.497 -19.325   6.641  1.00 63.55           C  
ATOM   3733  O   PHE   283      69.019 -19.457   5.514  1.00 62.66           O  
ATOM   3734  CB  PHE   283      67.914 -18.638   8.481  1.00 61.68           C  
ATOM   3735  CG  PHE   283      66.806 -18.097   7.605  1.00 62.56           C  
ATOM   3736  CD1 PHE   283      65.540 -18.662   7.629  1.00 65.13           C  
ATOM   3737  CD2 PHE   283      67.019 -16.997   6.787  1.00 64.41           C  
ATOM   3738  CE1 PHE   283      64.508 -18.144   6.842  1.00 65.38           C  
ATOM   3739  CE2 PHE   283      65.991 -16.494   5.987  1.00 66.67           C  
ATOM   3740  CZ  PHE   283      64.746 -17.070   6.020  1.00 64.25           C  
ATOM   3741  H   PHE   283      69.701 -19.964   9.755  1.00 61.97           H  
ATOM   3742  HA  PHE   283      67.987 -20.567   7.537  1.00 60.35           H  
ATOM   3743  HB2 PHE   283      68.614 -17.828   8.684  1.00 61.68           H  
ATOM   3744  HB3 PHE   283      67.472 -18.978   9.417  1.00 61.68           H  
ATOM   3745  HD1 PHE   283      65.349 -19.514   8.266  1.00 65.13           H  
ATOM   3746  HD2 PHE   283      67.991 -16.525   6.768  1.00 64.41           H  
ATOM   3747  HE1 PHE   283      63.525 -18.589   6.880  1.00 65.38           H  
ATOM   3748  HE2 PHE   283      66.175 -15.648   5.340  1.00 66.67           H  
ATOM   3749  HZ  PHE   283      63.952 -16.680   5.399  1.00 64.25           H  
ATOM   3750  N   VAL   284      70.708 -18.787   6.861  1.00 60.69           N  
ATOM   3751  CA  VAL   284      71.570 -18.282   5.790  1.00 60.99           C  
ATOM   3752  C   VAL   284      72.190 -19.472   5.020  1.00 66.05           C  
ATOM   3753  O   VAL   284      72.073 -19.517   3.801  1.00 65.87           O  
ATOM   3754  CB  VAL   284      72.667 -17.318   6.330  1.00 65.11           C  
ATOM   3755  CG1 VAL   284      73.704 -16.982   5.257  1.00 65.66           C  
ATOM   3756  CG2 VAL   284      72.044 -16.045   6.892  1.00 64.39           C  
ATOM   3757  H   VAL   284      71.041 -18.729   7.812  1.00 60.69           H  
ATOM   3758  HA  VAL   284      70.961 -17.695   5.102  1.00 60.99           H  
ATOM   3759  HB  VAL   284      73.184 -17.836   7.139  1.00 65.11           H  
ATOM   3760 HG11 VAL   284      74.159 -17.901   4.889  1.00 65.66           H  
ATOM   3761 HG12 VAL   284      73.218 -16.462   4.432  1.00 65.66           H  
ATOM   3762 HG13 VAL   284      74.476 -16.342   5.684  1.00 65.66           H  
ATOM   3763 HG21 VAL   284      71.521 -15.513   6.095  1.00 64.39           H  
ATOM   3764 HG22 VAL   284      71.335 -16.304   7.680  1.00 64.39           H  
ATOM   3765 HG23 VAL   284      72.826 -15.406   7.301  1.00 64.39           H  
ATOM   3766  N   VAL   285      72.810 -20.435   5.727  1.00 63.44           N  
ATOM   3767  CA  VAL   285      73.467 -21.597   5.118  1.00 64.02           C  
ATOM   3768  C   VAL   285      72.454 -22.397   4.248  1.00 68.90           C  
ATOM   3769  O   VAL   285      72.836 -22.872   3.184  1.00 68.88           O  
ATOM   3770  CB  VAL   285      74.137 -22.521   6.193  1.00 68.16           C  
ATOM   3771  CG1 VAL   285      74.642 -23.827   5.591  1.00 68.36           C  
ATOM   3772  CG2 VAL   285      75.278 -21.803   6.908  1.00 68.95           C  
ATOM   3773  H   VAL   285      72.824 -20.352   6.734  1.00 63.44           H  
ATOM   3774  HA  VAL   285      74.266 -21.226   4.476  1.00 64.02           H  
ATOM   3775  HB  VAL   285      73.362 -22.763   6.919  1.00 68.16           H  
ATOM   3776 HG11 VAL   285      73.817 -24.345   5.102  1.00 68.36           H  
ATOM   3777 HG12 VAL   285      75.421 -23.612   4.859  1.00 68.36           H  
ATOM   3778 HG13 VAL   285      75.049 -24.457   6.382  1.00 68.36           H  
ATOM   3779 HG21 VAL   285      76.060 -21.557   6.191  1.00 68.95           H  
ATOM   3780 HG22 VAL   285      74.902 -20.888   7.364  1.00 68.95           H  
ATOM   3781 HG23 VAL   285      75.687 -22.454   7.683  1.00 68.95           H  
ATOM   3782  N   CYS   286      71.180 -22.490   4.668  1.00 66.09           N  
ATOM   3783  CA  CYS   286      70.185 -23.319   3.992  1.00 66.39           C  
ATOM   3784  C   CYS   286      69.452 -22.573   2.839  1.00 69.73           C  
ATOM   3785  O   CYS   286      69.160 -23.223   1.829  1.00 70.27           O  
ATOM   3786  CB  CYS   286      69.168 -23.834   5.002  1.00 67.01           C  
ATOM   3787  SG  CYS   286      69.851 -24.992   6.218  1.00 71.90           S  
ATOM   3788  H   CYS   286      70.898 -21.965   5.483  1.00 66.09           H  
ATOM   3789  HA  CYS   286      70.722 -24.152   3.540  1.00 66.39           H  
ATOM   3790  HB2 CYS   286      68.371 -24.342   4.457  1.00 67.01           H  
ATOM   3791  HB3 CYS   286      68.754 -22.979   5.536  1.00 67.01           H  
ATOM   3792  HG  CYS   286      70.366 -26.051   5.586  1.00 71.90           H  
ATOM   3793  N   TRP   287      69.087 -21.280   2.991  1.00 64.58           N  
ATOM   3794  CA  TRP   287      68.294 -20.617   1.951  1.00 63.71           C  
ATOM   3795  C   TRP   287      69.133 -19.867   0.906  1.00 68.56           C  
ATOM   3796  O   TRP   287      68.720 -19.837  -0.253  1.00 68.45           O  
ATOM   3797  CB  TRP   287      67.307 -19.628   2.549  1.00 61.94           C  
ATOM   3798  CG  TRP   287      66.201 -20.292   3.306  1.00 62.53           C  
ATOM   3799  CD1 TRP   287      66.066 -20.374   4.659  1.00 65.24           C  
ATOM   3800  CD2 TRP   287      65.148 -21.090   2.751  1.00 62.22           C  
ATOM   3801  NE1 TRP   287      64.938 -21.089   4.981  1.00 64.52           N  
ATOM   3802  CE2 TRP   287      64.363 -21.556   3.829  1.00 66.00           C  
ATOM   3803  CE3 TRP   287      64.757 -21.416   1.438  1.00 63.61           C  
ATOM   3804  CZ2 TRP   287      63.217 -22.340   3.638  1.00 65.35           C  
ATOM   3805  CZ3 TRP   287      63.623 -22.189   1.249  1.00 65.08           C  
ATOM   3806  CH2 TRP   287      62.856 -22.629   2.340  1.00 65.62           C  
ATOM   3807  H   TRP   287      69.360 -20.771   3.819  1.00 64.58           H  
ATOM   3808  HA  TRP   287      67.774 -21.433   1.448  1.00 63.71           H  
ATOM   3809  HB2 TRP   287      66.871 -19.040   1.742  1.00 61.94           H  
ATOM   3810  HB3 TRP   287      67.845 -18.968   3.229  1.00 61.94           H  
ATOM   3811  HD1 TRP   287      66.748 -19.940   5.375  1.00 65.24           H  
ATOM   3812  HE1 TRP   287      64.589 -21.245   5.916  1.00 64.52           H  
ATOM   3813  HE3 TRP   287      65.332 -21.069   0.591  1.00 63.61           H  
ATOM   3814  HZ2 TRP   287      62.641 -22.704   4.476  1.00 65.35           H  
ATOM   3815  HZ3 TRP   287      63.323 -22.456   0.247  1.00 65.08           H  
ATOM   3816  HH2 TRP   287      61.964 -23.207   2.157  1.00 65.62           H  
ATOM   3817  N   THR   288      70.281 -19.264   1.291  1.00 65.85           N  
ATOM   3818  CA  THR   288      71.147 -18.506   0.369  1.00 66.51           C  
ATOM   3819  C   THR   288      71.549 -19.349  -0.879  1.00 73.12           C  
ATOM   3820  O   THR   288      71.531 -18.775  -1.969  1.00 73.16           O  
ATOM   3821  CB  THR   288      72.419 -18.007   1.081  1.00 69.13           C  
ATOM   3822  OG1 THR   288      72.049 -17.272   2.246  1.00 66.31           O  
ATOM   3823  CG2 THR   288      73.313 -17.152   0.189  1.00 66.46           C  
ATOM   3824  H   THR   288      70.559 -19.337   2.259  1.00 65.85           H  
ATOM   3825  HA  THR   288      70.565 -17.649   0.033  1.00 66.51           H  
ATOM   3826  HB  THR   288      73.001 -18.888   1.350  1.00 69.13           H  
ATOM   3827 HG21 THR   288      73.593 -17.720  -0.699  1.00 66.46           H  
ATOM   3828 HG22 THR   288      72.775 -16.252  -0.111  1.00 66.46           H  
ATOM   3829 HG23 THR   288      74.212 -16.871   0.737  1.00 66.46           H  
ATOM   3830  HG1 THR   288      71.541 -16.509   1.959  1.00 66.31           H  
ATOM   3831  N   PRO   289      71.897 -20.671  -0.796  1.00 71.34           N  
ATOM   3832  CA  PRO   289      72.329 -21.378  -2.015  1.00 72.01           C  
ATOM   3833  C   PRO   289      71.233 -21.512  -3.066  1.00 76.36           C  
ATOM   3834  O   PRO   289      71.486 -21.223  -4.237  1.00 76.37           O  
ATOM   3835  CB  PRO   289      72.724 -22.772  -1.506  1.00 73.61           C  
ATOM   3836  CG  PRO   289      72.944 -22.619  -0.075  1.00 77.76           C  
ATOM   3837  CD  PRO   289      72.008 -21.556   0.384  1.00 72.71           C  
ATOM   3838  HA  PRO   289      73.130 -20.830  -2.514  1.00 72.01           H  
ATOM   3839  HB2 PRO   289      73.637 -23.112  -1.997  1.00 73.61           H  
ATOM   3840  HB3 PRO   289      71.924 -23.487  -1.693  1.00 73.61           H  
ATOM   3841  HG2 PRO   289      73.975 -22.322   0.118  1.00 77.76           H  
ATOM   3842  HG3 PRO   289      72.734 -23.555   0.442  1.00 77.76           H  
ATOM   3843  HD2 PRO   289      71.039 -21.977   0.649  1.00 72.71           H  
ATOM   3844  HD3 PRO   289      72.417 -21.018   1.239  1.00 72.71           H  
ATOM   3845  N   ILE   290      70.028 -21.945  -2.656  1.00 73.09           N  
ATOM   3846  CA  ILE   290      68.948 -22.238  -3.584  1.00 73.25           C  
ATOM   3847  C   ILE   290      68.295 -20.923  -4.096  1.00 76.78           C  
ATOM   3848  O   ILE   290      67.952 -20.881  -5.277  1.00 76.77           O  
ATOM   3849  CB  ILE   290      67.890 -23.196  -2.961  1.00 76.18           C  
ATOM   3850  CG1 ILE   290      66.871 -23.666  -4.019  1.00 77.32           C  
ATOM   3851  CG2 ILE   290      67.208 -22.644  -1.698  1.00 76.17           C  
ATOM   3852  CD1 ILE   290      67.517 -24.363  -5.257  1.00 87.76           C  
ATOM   3853  H   ILE   290      69.868 -22.072  -1.668  1.00 73.09           H  
ATOM   3854  HA  ILE   290      69.379 -22.759  -4.438  1.00 73.25           H  
ATOM   3855  HB  ILE   290      68.445 -24.069  -2.617  1.00 76.18           H  
ATOM   3856 HG12 ILE   290      66.313 -22.797  -4.367  1.00 77.32           H  
ATOM   3857 HG13 ILE   290      66.188 -24.372  -3.548  1.00 77.32           H  
ATOM   3858 HG21 ILE   290      67.967 -22.378  -0.962  1.00 76.17           H  
ATOM   3859 HG22 ILE   290      66.627 -21.759  -1.956  1.00 76.17           H  
ATOM   3860 HG23 ILE   290      66.548 -23.403  -1.280  1.00 76.17           H  
ATOM   3861 HD11 ILE   290      68.207 -23.672  -5.744  1.00 87.76           H  
ATOM   3862 HD12 ILE   290      68.061 -25.250  -4.932  1.00 87.76           H  
ATOM   3863 HD13 ILE   290      66.737 -24.652  -5.960  1.00 87.76           H  
ATOM   3864  N   HIS   291      68.161 -19.863  -3.258  1.00 72.90           N  
ATOM   3865  CA  HIS   291      67.590 -18.584  -3.726  1.00 72.50           C  
ATOM   3866  C   HIS   291      68.449 -17.992  -4.845  1.00 76.31           C  
ATOM   3867  O   HIS   291      67.906 -17.609  -5.880  1.00 75.83           O  
ATOM   3868  CB  HIS   291      67.425 -17.559  -2.593  1.00 72.60           C  
ATOM   3869  CG  HIS   291      66.170 -17.745  -1.803  1.00 75.31           C  
ATOM   3870  ND1 HIS   291      64.968 -17.212  -2.231  1.00 77.15           N  
ATOM   3871  CD2 HIS   291      65.971 -18.371  -0.619  1.00 76.51           C  
ATOM   3872  CE1 HIS   291      64.079 -17.543  -1.310  1.00 75.98           C  
ATOM   3873  NE2 HIS   291      64.635 -18.236  -0.320  1.00 75.90           N  
ATOM   3874  H   HIS   291      68.456 -19.951  -2.295  1.00 72.90           H  
ATOM   3875  HA  HIS   291      66.594 -18.806  -4.109  1.00 72.50           H  
ATOM   3876  HB2 HIS   291      67.414 -16.560  -3.030  1.00 72.60           H  
ATOM   3877  HB3 HIS   291      68.275 -17.651  -1.918  1.00 72.60           H  
ATOM   3878  HD2 HIS   291      66.716 -18.877  -0.025  1.00 76.51           H  
ATOM   3879  HE2 HIS   291      64.163 -18.596   0.498  1.00 75.90           H  
ATOM   3880  HE1 HIS   291      63.031 -17.284  -1.358  1.00 75.98           H  
ATOM   3881  N   ILE   292      69.785 -17.998  -4.663  1.00 73.03           N  
ATOM   3882  CA  ILE   292      70.754 -17.492  -5.639  1.00 73.67           C  
ATOM   3883  C   ILE   292      70.747 -18.392  -6.879  1.00 76.92           C  
ATOM   3884  O   ILE   292      70.734 -17.869  -7.991  1.00 76.93           O  
ATOM   3885  CB  ILE   292      72.183 -17.385  -5.014  1.00 77.25           C  
ATOM   3886  CG1 ILE   292      72.226 -16.352  -3.846  1.00 77.35           C  
ATOM   3887  CG2 ILE   292      73.267 -17.067  -6.063  1.00 79.37           C  
ATOM   3888  CD1 ILE   292      71.837 -14.827  -4.190  1.00 86.24           C  
ATOM   3889  H   ILE   292      70.142 -18.376  -3.797  1.00 73.03           H  
ATOM   3890  HA  ILE   292      70.465 -16.483  -5.938  1.00 73.67           H  
ATOM   3891  HB  ILE   292      72.409 -18.370  -4.606  1.00 77.25           H  
ATOM   3892 HG12 ILE   292      73.242 -16.348  -3.450  1.00 77.35           H  
ATOM   3893 HG13 ILE   292      71.537 -16.700  -3.077  1.00 77.35           H  
ATOM   3894 HG21 ILE   292      73.244 -17.822  -6.849  1.00 79.37           H  
ATOM   3895 HG22 ILE   292      73.074 -16.085  -6.497  1.00 79.37           H  
ATOM   3896 HG23 ILE   292      74.247 -17.069  -5.586  1.00 79.37           H  
ATOM   3897 HD11 ILE   292      72.508 -14.445  -4.959  1.00 86.24           H  
ATOM   3898 HD12 ILE   292      70.809 -14.787  -4.552  1.00 86.24           H  
ATOM   3899 HD13 ILE   292      71.929 -14.216  -3.291  1.00 86.24           H  
ATOM   3900  N   PHE   293      70.712 -19.729  -6.694  1.00 73.00           N  
ATOM   3901  CA  PHE   293      70.728 -20.676  -7.812  1.00 73.27           C  
ATOM   3902  C   PHE   293      69.525 -20.435  -8.738  1.00 75.87           C  
ATOM   3903  O   PHE   293      69.715 -20.278  -9.945  1.00 76.06           O  
ATOM   3904  CB  PHE   293      70.735 -22.125  -7.312  1.00 74.75           C  
ATOM   3905  CG  PHE   293      71.243 -23.111  -8.337  1.00 77.66           C  
ATOM   3906  CD1 PHE   293      70.427 -23.547  -9.375  1.00 81.57           C  
ATOM   3907  CD2 PHE   293      72.525 -23.638  -8.240  1.00 80.80           C  
ATOM   3908  CE1 PHE   293      70.904 -24.449 -10.331  1.00 83.30           C  
ATOM   3909  CE2 PHE   293      72.990 -24.564  -9.181  1.00 84.53           C  
ATOM   3910  CZ  PHE   293      72.177 -24.962 -10.221  1.00 82.87           C  
ATOM   3911  H   PHE   293      70.676 -20.089  -5.750  1.00 73.00           H  
ATOM   3912  HA  PHE   293      71.645 -20.511  -8.378  1.00 73.27           H  
ATOM   3913  HB2 PHE   293      69.715 -22.403  -7.042  1.00 74.75           H  
ATOM   3914  HB3 PHE   293      71.373 -22.184  -6.430  1.00 74.75           H  
ATOM   3915  HD1 PHE   293      69.412 -23.184  -9.445  1.00 81.57           H  
ATOM   3916  HD2 PHE   293      73.169 -23.327  -7.431  1.00 80.80           H  
ATOM   3917  HE1 PHE   293      70.274 -24.743 -11.159  1.00 83.30           H  
ATOM   3918  HE2 PHE   293      73.987 -24.968  -9.092  1.00 84.53           H  
ATOM   3919  HZ  PHE   293      72.537 -25.675 -10.946  1.00 82.87           H  
ATOM   3920  N   ILE   294      68.303 -20.353  -8.160  1.00 70.79           N  
ATOM   3921  CA  ILE   294      67.051 -20.105  -8.885  1.00 70.67           C  
ATOM   3922  C   ILE   294      67.138 -18.755  -9.632  1.00 76.72           C  
ATOM   3923  O   ILE   294      66.841 -18.702 -10.830  1.00 77.03           O  
ATOM   3924  CB  ILE   294      65.832 -20.140  -7.905  1.00 72.52           C  
ATOM   3925  CG1 ILE   294      65.650 -21.557  -7.321  1.00 72.14           C  
ATOM   3926  CG2 ILE   294      64.534 -19.675  -8.594  1.00 73.70           C  
ATOM   3927  CD1 ILE   294      64.569 -21.721  -6.298  1.00 76.59           C  
ATOM   3928  H   ILE   294      68.248 -20.470  -7.159  1.00 70.79           H  
ATOM   3929  HA  ILE   294      66.903 -20.894  -9.622  1.00 70.67           H  
ATOM   3930  HB  ILE   294      66.043 -19.447  -7.090  1.00 72.52           H  
ATOM   3931 HG12 ILE   294      66.592 -21.850  -6.859  1.00 72.14           H  
ATOM   3932 HG13 ILE   294      65.427 -22.232  -8.150  1.00 72.14           H  
ATOM   3933 HG21 ILE   294      64.671 -18.666  -8.984  1.00 73.70           H  
ATOM   3934 HG22 ILE   294      64.296 -20.352  -9.416  1.00 73.70           H  
ATOM   3935 HG23 ILE   294      63.717 -19.678  -7.874  1.00 73.70           H  
ATOM   3936 HD11 ILE   294      64.765 -21.058  -5.456  1.00 76.59           H  
ATOM   3937 HD12 ILE   294      63.607 -21.470  -6.744  1.00 76.59           H  
ATOM   3938 HD13 ILE   294      64.551 -22.754  -5.951  1.00 76.59           H  
ATOM   3939  N   LEU   295      67.582 -17.689  -8.926  1.00 74.11           N  
ATOM   3940  CA  LEU   295      67.673 -16.318  -9.426  1.00 75.01           C  
ATOM   3941  C   LEU   295      68.673 -16.219 -10.590  1.00 82.11           C  
ATOM   3942  O   LEU   295      68.352 -15.585 -11.593  1.00 82.43           O  
ATOM   3943  CB  LEU   295      68.088 -15.387  -8.282  1.00 74.56           C  
ATOM   3944  CG  LEU   295      67.784 -13.900  -8.427  1.00 80.31           C  
ATOM   3945  CD1 LEU   295      66.276 -13.647  -8.471  1.00 80.27           C  
ATOM   3946  CD2 LEU   295      68.349 -13.122  -7.250  1.00 82.94           C  
ATOM   3947  H   LEU   295      67.874 -17.854  -7.973  1.00 74.11           H  
ATOM   3948  HA  LEU   295      66.697 -16.015  -9.806  1.00 75.01           H  
ATOM   3949  HB2 LEU   295      69.166 -15.486  -8.155  1.00 74.56           H  
ATOM   3950  HB3 LEU   295      67.584 -15.735  -7.380  1.00 74.56           H  
ATOM   3951  HG  LEU   295      68.243 -13.569  -9.360  1.00 80.31           H  
ATOM   3952 HD11 LEU   295      65.839 -14.201  -9.302  1.00 80.27           H  
ATOM   3953 HD12 LEU   295      65.824 -13.980  -7.536  1.00 80.27           H  
ATOM   3954 HD13 LEU   295      66.089 -12.582  -8.605  1.00 80.27           H  
ATOM   3955 HD21 LEU   295      67.879 -13.466  -6.328  1.00 82.94           H  
ATOM   3956 HD22 LEU   295      69.425 -13.283  -7.191  1.00 82.94           H  
ATOM   3957 HD23 LEU   295      68.147 -12.060  -7.385  1.00 82.94           H  
ATOM   3958  N   VAL   296      69.852 -16.881 -10.481  1.00 80.84           N  
ATOM   3959  CA  VAL   296      70.890 -16.881 -11.529  1.00 82.81           C  
ATOM   3960  C   VAL   296      70.406 -17.725 -12.739  1.00 88.10           C  
ATOM   3961  O   VAL   296      70.546 -17.267 -13.874  1.00 89.51           O  
ATOM   3962  CB  VAL   296      72.264 -17.378 -11.004  1.00 87.03           C  
ATOM   3963  CG1 VAL   296      73.264 -17.571 -12.138  1.00 88.49           C  
ATOM   3964  CG2 VAL   296      72.828 -16.413  -9.964  1.00 86.79           C  
ATOM   3965  H   VAL   296      70.029 -17.404  -9.636  1.00 80.84           H  
ATOM   3966  HA  VAL   296      71.045 -15.852 -11.851  1.00 82.81           H  
ATOM   3967  HB  VAL   296      72.098 -18.347 -10.531  1.00 87.03           H  
ATOM   3968 HG11 VAL   296      72.859 -18.278 -12.862  1.00 88.49           H  
ATOM   3969 HG12 VAL   296      73.446 -16.614 -12.628  1.00 88.49           H  
ATOM   3970 HG13 VAL   296      74.200 -17.959 -11.736  1.00 88.49           H  
ATOM   3971 HG21 VAL   296      72.999 -15.440 -10.425  1.00 86.79           H  
ATOM   3972 HG22 VAL   296      72.120 -16.307  -9.143  1.00 86.79           H  
ATOM   3973 HG23 VAL   296      73.773 -16.802  -9.580  1.00 86.79           H  
ATOM   3974  N   GLU   297      69.750 -18.880 -12.499  1.00 83.92           N  
ATOM   3975  CA  GLU   297      69.103 -19.662 -13.561  1.00 84.33           C  
ATOM   3976  C   GLU   297      68.125 -18.797 -14.374  1.00 88.83           C  
ATOM   3977  O   GLU   297      68.279 -18.701 -15.593  1.00 89.52           O  
ATOM   3978  CB  GLU   297      68.418 -20.886 -12.932  1.00  0.00           C  
ATOM   3979  CG  GLU   297      67.584 -21.713 -13.914  1.00  0.00           C  
ATOM   3980  CD  GLU   297      66.769 -22.765 -13.158  1.00  0.00           C  
ATOM   3981  OE1 GLU   297      65.850 -22.346 -12.423  1.00  0.00           O  
ATOM   3982  OE2 GLU   297      67.096 -23.956 -13.332  1.00  0.00           O1-
ATOM   3983  H   GLU   297      69.651 -19.205 -11.548  1.00 83.92           H  
ATOM   3984  HA  GLU   297      69.860 -20.022 -14.250  1.00 84.33           H  
ATOM   3985  HB2 GLU   297      69.184 -21.530 -12.496  1.00  0.00           H  
ATOM   3986  HB3 GLU   297      67.769 -20.551 -12.127  1.00  0.00           H  
ATOM   3987  HG2 GLU   297      66.893 -21.069 -14.462  1.00  0.00           H  
ATOM   3988  HG3 GLU   297      68.256 -22.185 -14.635  1.00  0.00           H  
ATOM   3989  N   ALA   298      67.223 -18.066 -13.684  1.00 84.76           N  
ATOM   3990  CA  ALA   298      66.214 -17.229 -14.329  1.00 85.41           C  
ATOM   3991  C   ALA   298      66.768 -15.942 -14.973  1.00 91.12           C  
ATOM   3992  O   ALA   298      66.214 -15.492 -15.978  1.00 91.78           O  
ATOM   3993  CB  ALA   298      65.141 -16.923 -13.288  1.00 85.08           C  
ATOM   3994  H   ALA   298      67.204 -18.165 -12.678  1.00 84.76           H  
ATOM   3995  HA  ALA   298      65.757 -17.809 -15.132  1.00 85.41           H  
ATOM   3996  HB1 ALA   298      64.774 -17.865 -12.883  1.00 85.08           H  
ATOM   3997  HB2 ALA   298      65.567 -16.325 -12.479  1.00 85.08           H  
ATOM   3998  HB3 ALA   298      64.324 -16.375 -13.757  1.00 85.08           H  
ATOM   3999  N   LEU   299      67.886 -15.386 -14.438  1.00 87.87           N  
ATOM   4000  CA  LEU   299      68.624 -14.270 -15.048  1.00 89.11           C  
ATOM   4001  C   LEU   299      69.506 -14.696 -16.239  1.00 95.67           C  
ATOM   4002  O   LEU   299      70.112 -13.832 -16.875  1.00 97.82           O  
ATOM   4003  CB  LEU   299      69.455 -13.559 -13.959  1.00 88.49           C  
ATOM   4004  CG  LEU   299      68.627 -12.712 -12.976  1.00 91.54           C  
ATOM   4005  CD1 LEU   299      69.498 -12.296 -11.789  1.00 91.31           C  
ATOM   4006  CD2 LEU   299      68.092 -11.434 -13.626  1.00 93.97           C  
ATOM   4007  H   LEU   299      68.272 -15.799 -13.599  1.00 87.87           H  
ATOM   4008  HA  LEU   299      67.902 -13.564 -15.458  1.00 89.11           H  
ATOM   4009  HB2 LEU   299      70.185 -12.904 -14.434  1.00 88.49           H  
ATOM   4010  HB3 LEU   299      70.013 -14.317 -13.406  1.00 88.49           H  
ATOM   4011  HG  LEU   299      67.782 -13.288 -12.600  1.00 91.54           H  
ATOM   4012 HD11 LEU   299      69.866 -13.188 -11.282  1.00 91.31           H  
ATOM   4013 HD12 LEU   299      70.346 -11.703 -12.134  1.00 91.31           H  
ATOM   4014 HD13 LEU   299      68.907 -11.714 -11.083  1.00 91.31           H  
ATOM   4015 HD21 LEU   299      68.919 -10.830 -14.001  1.00 93.97           H  
ATOM   4016 HD22 LEU   299      67.431 -11.682 -14.455  1.00 93.97           H  
ATOM   4017 HD23 LEU   299      67.528 -10.856 -12.894  1.00 93.97           H  
ATOM   4018  N   GLY   300      69.541 -15.993 -16.547  1.00 91.62           N  
ATOM   4019  CA  GLY   300      70.279 -16.562 -17.670  1.00121.53           C  
ATOM   4020  C   GLY   300      69.495 -17.690 -18.330  1.00156.39           C  
ATOM   4021  O   GLY   300      69.241 -17.795 -19.540  1.00122.46           O  
ATOM   4022  H   GLY   300      69.018 -16.639 -15.971  1.00 91.62           H  
ATOM   4023  HA2 GLY   300      71.230 -16.948 -17.306  1.00121.53           H  
ATOM   4024  HA3 GLY   300      70.470 -15.796 -18.421  1.00121.53           H  
ATOM   4025  N   SER   301      69.858 -18.990 -18.218  1.00  0.00           N  
ATOM   4026  CA  SER   301      69.140 -20.206 -18.695  1.00  0.00           C  
ATOM   4027  C   SER   301      69.210 -21.348 -17.657  1.00  0.00           C  
ATOM   4028  O   SER   301      68.280 -22.131 -17.509  1.00  0.00           O  
ATOM   4029  CB  SER   301      69.667 -20.608 -20.088  1.00  0.00           C  
ATOM   4030  OG  SER   301      69.470 -21.968 -20.399  1.00  0.00           O  
ATOM   4031  H   SER   301      70.544 -19.203 -17.508  1.00  0.00           H  
ATOM   4032  HA  SER   301      68.082 -19.966 -18.806  1.00  0.00           H  
ATOM   4033  HB2 SER   301      69.160 -20.001 -20.842  1.00  0.00           H  
ATOM   4034  HB3 SER   301      70.734 -20.390 -20.154  1.00  0.00           H  
ATOM   4035  HG  SER   301      70.317 -22.427 -20.265  1.00  0.00           H  
ATOM   4036  N   THR   302      70.298 -21.582 -16.889  1.00127.26           N  
ATOM   4037  CA  THR   302      71.662 -21.515 -17.456  1.00127.42           C  
ATOM   4038  C   THR   302      71.984 -22.773 -18.279  1.00131.79           C  
ATOM   4039  O   THR   302      71.947 -22.685 -19.515  1.00132.95           O  
ATOM   4040  CB  THR   302      72.699 -21.233 -16.357  1.00  0.00           C  
ATOM   4041  CG2 THR   302      72.624 -19.786 -15.871  1.00  0.00           C  
ATOM   4042  OG1 THR   302      73.999 -21.422 -16.851  1.00  0.00           O  
ATOM   4043  H   THR   302      70.332 -21.747 -15.894  1.00127.26           H  
ATOM   4044  HA  THR   302      71.740 -20.690 -18.159  1.00127.42           H  
ATOM   4045  HB  THR   302      72.538 -21.910 -15.517  1.00  0.00           H  
ATOM   4046 HG21 THR   302      71.625 -19.556 -15.507  1.00  0.00           H  
ATOM   4047 HG22 THR   302      73.331 -19.633 -15.055  1.00  0.00           H  
ATOM   4048 HG23 THR   302      72.867 -19.104 -16.687  1.00  0.00           H  
ATOM   4049  HG1 THR   302      74.624 -21.128 -16.183  1.00  0.00           H  
ATOM   4050  N   SER   303      72.214 -23.905 -17.634  1.00126.91           N  
ATOM   4051  CA  SER   303      72.379 -25.196 -18.310  1.00127.09           C  
ATOM   4052  C   SER   303      72.208 -26.345 -17.320  1.00129.22           C  
ATOM   4053  O   SER   303      72.968 -26.454 -16.374  1.00127.28           O  
ATOM   4054  CB  SER   303      73.769 -25.284 -18.952  1.00130.69           C  
ATOM   4055  OG  SER   303      73.956 -26.548 -19.562  1.00137.20           O  
ATOM   4056  H   SER   303      72.221 -23.904 -16.624  1.00126.91           H  
ATOM   4057  HA  SER   303      71.630 -25.292 -19.096  1.00127.09           H  
ATOM   4058  HB2 SER   303      74.537 -25.130 -18.193  1.00130.69           H  
ATOM   4059  HB3 SER   303      73.864 -24.505 -19.711  1.00130.69           H  
ATOM   4060  HG  SER   303      74.637 -26.458 -20.235  1.00137.20           H  
ATOM   4061  N   HIS   304      71.260 -27.227 -17.578  1.00126.19           N  
ATOM   4062  CA  HIS   304      70.937 -28.371 -16.710  1.00124.85           C  
ATOM   4063  C   HIS   304      71.818 -29.602 -16.986  1.00126.70           C  
ATOM   4064  O   HIS   304      71.351 -30.732 -16.949  1.00127.01           O  
ATOM   4065  CB  HIS   304      69.426 -28.636 -16.763  1.00126.37           C  
ATOM   4066  CG  HIS   304      68.649 -27.392 -16.419  1.00128.84           C  
ATOM   4067  ND1 HIS   304      68.319 -26.372 -17.286  1.00130.66           N  
ATOM   4068  CD2 HIS   304      68.268 -26.970 -15.189  1.00129.55           C  
ATOM   4069  CE1 HIS   304      67.769 -25.380 -16.612  1.00129.04           C  
ATOM   4070  NE2 HIS   304      67.725 -25.718 -15.338  1.00128.72           N  
ATOM   4071  H   HIS   304      70.606 -27.055 -18.330  1.00126.19           H  
ATOM   4072  HA  HIS   304      71.165 -28.085 -15.681  1.00124.85           H  
ATOM   4073  HB2 HIS   304      69.168 -29.423 -16.057  1.00126.37           H  
ATOM   4074  HB3 HIS   304      69.146 -28.965 -17.764  1.00126.37           H  
ATOM   4075  HD2 HIS   304      68.371 -27.520 -14.265  1.00129.55           H  
ATOM   4076  HE2 HIS   304      67.354 -25.148 -14.593  1.00128.72           H  
ATOM   4077  HE1 HIS   304      67.416 -24.449 -17.031  1.00129.04           H  
ATOM   4078  N   SER   305      73.102 -29.350 -17.241  1.00120.54           N  
ATOM   4079  CA  SER   305      74.137 -30.391 -17.284  1.00119.64           C  
ATOM   4080  C   SER   305      74.208 -31.156 -15.952  1.00119.97           C  
ATOM   4081  O   SER   305      73.788 -30.637 -14.933  1.00118.60           O  
ATOM   4082  CB  SER   305      75.480 -29.742 -17.621  1.00  0.00           C  
ATOM   4083  OG  SER   305      76.476 -30.732 -17.783  1.00  0.00           O  
ATOM   4084  H   SER   305      73.415 -28.390 -17.219  1.00120.54           H  
ATOM   4085  HA  SER   305      73.886 -31.098 -18.074  1.00119.64           H  
ATOM   4086  HB2 SER   305      75.381 -29.180 -18.552  1.00  0.00           H  
ATOM   4087  HB3 SER   305      75.768 -29.058 -16.821  1.00  0.00           H  
ATOM   4088  HG  SER   305      77.265 -30.318 -18.147  1.00  0.00           H  
ATOM   4089  N   THR   306      74.698 -32.386 -15.964  1.00114.77           N  
ATOM   4090  CA  THR   306      74.496 -33.312 -14.831  1.00112.44           C  
ATOM   4091  C   THR   306      74.948 -32.764 -13.474  1.00112.23           C  
ATOM   4092  O   THR   306      74.172 -32.883 -12.523  1.00110.62           O  
ATOM   4093  CB  THR   306      75.164 -34.673 -15.082  1.00121.02           C  
ATOM   4094  OG1 THR   306      76.520 -34.512 -15.434  1.00122.15           O  
ATOM   4095  CG2 THR   306      74.496 -35.435 -16.227  1.00120.62           C  
ATOM   4096  H   THR   306      75.069 -32.789 -16.812  1.00114.77           H  
ATOM   4097  HA  THR   306      73.424 -33.489 -14.736  1.00112.44           H  
ATOM   4098  HB  THR   306      75.094 -35.280 -14.177  1.00121.02           H  
ATOM   4099 HG21 THR   306      73.435 -35.562 -16.010  1.00120.62           H  
ATOM   4100 HG22 THR   306      74.607 -34.892 -17.165  1.00120.62           H  
ATOM   4101 HG23 THR   306      74.950 -36.422 -16.327  1.00120.62           H  
ATOM   4102  HG1 THR   306      76.844 -35.373 -15.715  1.00122.15           H  
ATOM   4103  N   ALA   307      76.134 -32.177 -13.392  1.00107.10           N  
ATOM   4104  CA  ALA   307      76.646 -31.594 -12.149  1.00105.23           C  
ATOM   4105  C   ALA   307      75.806 -30.387 -11.724  1.00105.43           C  
ATOM   4106  O   ALA   307      75.537 -30.227 -10.534  1.00104.14           O  
ATOM   4107  CB  ALA   307      78.101 -31.186 -12.317  1.00107.26           C  
ATOM   4108  H   ALA   307      76.726 -32.167 -14.211  1.00107.10           H  
ATOM   4109  HA  ALA   307      76.577 -32.350 -11.366  1.00105.23           H  
ATOM   4110  HB1 ALA   307      78.694 -32.058 -12.595  1.00107.26           H  
ATOM   4111  HB2 ALA   307      78.179 -30.431 -13.099  1.00107.26           H  
ATOM   4112  HB3 ALA   307      78.476 -30.779 -11.377  1.00107.26           H  
ATOM   4113  N   ALA   308      75.365 -29.563 -12.704  1.00100.23           N  
ATOM   4114  CA  ALA   308      74.512 -28.387 -12.480  1.00 98.03           C  
ATOM   4115  C   ALA   308      73.120 -28.807 -11.977  1.00 97.53           C  
ATOM   4116  O   ALA   308      72.530 -28.108 -11.150  1.00 96.55           O  
ATOM   4117  CB  ALA   308      74.385 -27.578 -13.760  1.00 99.76           C  
ATOM   4118  H   ALA   308      75.640 -29.770 -13.654  1.00100.23           H  
ATOM   4119  HA  ALA   308      74.980 -27.771 -11.714  1.00 98.03           H  
ATOM   4120  HB1 ALA   308      75.376 -27.268 -14.093  1.00 99.76           H  
ATOM   4121  HB2 ALA   308      73.918 -28.190 -14.532  1.00 99.76           H  
ATOM   4122  HB3 ALA   308      73.772 -26.696 -13.573  1.00 99.76           H  
ATOM   4123  N   LEU   309      72.611 -29.960 -12.452  1.00 91.34           N  
ATOM   4124  CA  LEU   309      71.317 -30.482 -12.025  1.00 88.86           C  
ATOM   4125  C   LEU   309      71.446 -31.095 -10.624  1.00 88.86           C  
ATOM   4126  O   LEU   309      70.551 -30.923  -9.798  1.00 87.63           O  
ATOM   4127  CB  LEU   309      70.781 -31.512 -13.038  1.00 89.51           C  
ATOM   4128  CG  LEU   309      69.338 -31.993 -12.827  1.00 93.71           C  
ATOM   4129  CD1 LEU   309      68.330 -30.856 -13.043  1.00 93.37           C  
ATOM   4130  CD2 LEU   309      69.004 -33.129 -13.771  1.00 97.60           C  
ATOM   4131  H   LEU   309      73.145 -30.484 -13.131  1.00 91.34           H  
ATOM   4132  HA  LEU   309      70.600 -29.663 -11.982  1.00 88.86           H  
ATOM   4133  HB2 LEU   309      71.431 -32.386 -12.995  1.00 89.51           H  
ATOM   4134  HB3 LEU   309      70.839 -31.063 -14.029  1.00 89.51           H  
ATOM   4135  HG  LEU   309      69.265 -32.341 -11.797  1.00 93.71           H  
ATOM   4136 HD11 LEU   309      68.557 -30.037 -12.361  1.00 93.37           H  
ATOM   4137 HD12 LEU   309      68.396 -30.502 -14.071  1.00 93.37           H  
ATOM   4138 HD13 LEU   309      67.322 -31.221 -12.848  1.00 93.37           H  
ATOM   4139 HD21 LEU   309      69.077 -32.777 -14.801  1.00 97.60           H  
ATOM   4140 HD22 LEU   309      69.706 -33.949 -13.617  1.00 97.60           H  
ATOM   4141 HD23 LEU   309      67.990 -33.476 -13.577  1.00 97.60           H  
ATOM   4142  N   SER   310      72.588 -31.782 -10.364  1.00 83.25           N  
ATOM   4143  CA  SER   310      72.920 -32.410  -9.083  1.00 81.25           C  
ATOM   4144  C   SER   310      73.084 -31.365  -7.999  1.00 81.83           C  
ATOM   4145  O   SER   310      72.527 -31.518  -6.910  1.00 80.72           O  
ATOM   4146  CB  SER   310      74.197 -33.239  -9.201  1.00 85.79           C  
ATOM   4147  OG  SER   310      74.045 -34.328 -10.099  1.00 96.12           O  
ATOM   4148  H   SER   310      73.261 -31.865 -11.111  1.00 83.25           H  
ATOM   4149  HA  SER   310      72.096 -33.071  -8.813  1.00 81.25           H  
ATOM   4150  HB2 SER   310      74.455 -33.631  -8.217  1.00 85.79           H  
ATOM   4151  HB3 SER   310      75.001 -32.598  -9.560  1.00 85.79           H  
ATOM   4152  HG  SER   310      73.334 -34.881  -9.768  1.00 96.12           H  
ATOM   4153  N   SER   311      73.814 -30.279  -8.308  1.00 76.77           N  
ATOM   4154  CA  SER   311      74.055 -29.181  -7.381  1.00 75.11           C  
ATOM   4155  C   SER   311      72.744 -28.470  -7.034  1.00 76.66           C  
ATOM   4156  O   SER   311      72.548 -28.142  -5.865  1.00 76.79           O  
ATOM   4157  CB  SER   311      75.060 -28.194  -7.957  1.00 78.26           C  
ATOM   4158  OG  SER   311      74.577 -27.652  -9.169  1.00 86.65           O  
ATOM   4159  H   SER   311      74.219 -30.223  -9.232  1.00 76.77           H  
ATOM   4160  HA  SER   311      74.475 -29.598  -6.465  1.00 75.11           H  
ATOM   4161  HB2 SER   311      76.003 -28.709  -8.143  1.00 78.26           H  
ATOM   4162  HB3 SER   311      75.221 -27.388  -7.242  1.00 78.26           H  
ATOM   4163  HG  SER   311      74.445 -28.382  -9.780  1.00 86.65           H  
ATOM   4164  N   TYR   312      71.825 -28.294  -8.023  1.00 70.72           N  
ATOM   4165  CA  TYR   312      70.508 -27.669  -7.809  1.00 68.72           C  
ATOM   4166  C   TYR   312      69.682 -28.442  -6.763  1.00 69.67           C  
ATOM   4167  O   TYR   312      69.168 -27.831  -5.821  1.00 67.69           O  
ATOM   4168  CB  TYR   312      69.710 -27.566  -9.127  1.00 69.73           C  
ATOM   4169  CG  TYR   312      68.249 -27.188  -8.944  1.00 70.12           C  
ATOM   4170  CD1 TYR   312      67.869 -25.867  -8.729  1.00 71.78           C  
ATOM   4171  CD2 TYR   312      67.245 -28.143  -9.047  1.00 70.41           C  
ATOM   4172  CE1 TYR   312      66.525 -25.514  -8.575  1.00 72.37           C  
ATOM   4173  CE2 TYR   312      65.900 -27.807  -8.891  1.00 70.82           C  
ATOM   4174  CZ  TYR   312      65.541 -26.490  -8.659  1.00 78.70           C  
ATOM   4175  OH  TYR   312      64.208 -26.166  -8.517  1.00 79.05           O  
ATOM   4176  H   TYR   312      72.059 -28.609  -8.954  1.00 70.72           H  
ATOM   4177  HA  TYR   312      70.693 -26.662  -7.433  1.00 68.72           H  
ATOM   4178  HB2 TYR   312      69.754 -28.532  -9.629  1.00 69.73           H  
ATOM   4179  HB3 TYR   312      70.182 -26.810  -9.754  1.00 69.73           H  
ATOM   4180  HD1 TYR   312      68.626 -25.097  -8.682  1.00 71.78           H  
ATOM   4181  HD2 TYR   312      67.511 -29.171  -9.254  1.00 70.41           H  
ATOM   4182  HE1 TYR   312      66.252 -24.485  -8.391  1.00 72.37           H  
ATOM   4183  HE2 TYR   312      65.140 -28.572  -8.952  1.00 70.82           H  
ATOM   4184  HH  TYR   312      63.600 -26.905  -8.593  1.00 79.05           H  
ATOM   4185  N   TYR   313      69.551 -29.769  -6.929  1.00 65.71           N  
ATOM   4186  CA  TYR   313      68.755 -30.572  -6.016  1.00 64.89           C  
ATOM   4187  C   TYR   313      69.488 -30.747  -4.683  1.00 70.19           C  
ATOM   4188  O   TYR   313      68.827 -30.993  -3.673  1.00 69.33           O  
ATOM   4189  CB  TYR   313      68.380 -31.921  -6.629  1.00 65.89           C  
ATOM   4190  CG  TYR   313      67.261 -31.767  -7.638  1.00 66.67           C  
ATOM   4191  CD1 TYR   313      65.929 -31.716  -7.230  1.00 68.25           C  
ATOM   4192  CD2 TYR   313      67.533 -31.588  -8.989  1.00 67.64           C  
ATOM   4193  CE1 TYR   313      64.897 -31.528  -8.145  1.00 69.12           C  
ATOM   4194  CE2 TYR   313      66.506 -31.421  -9.917  1.00 68.92           C  
ATOM   4195  CZ  TYR   313      65.188 -31.380  -9.490  1.00 76.76           C  
ATOM   4196  OH  TYR   313      64.173 -31.198 -10.403  1.00 79.83           O  
ATOM   4197  H   TYR   313      70.017 -30.218  -7.704  1.00 65.71           H  
ATOM   4198  HA  TYR   313      67.821 -30.041  -5.826  1.00 64.89           H  
ATOM   4199  HB2 TYR   313      68.054 -32.595  -5.837  1.00 65.89           H  
ATOM   4200  HB3 TYR   313      69.254 -32.341  -7.128  1.00 65.89           H  
ATOM   4201  HD1 TYR   313      65.693 -31.826  -6.182  1.00 68.25           H  
ATOM   4202  HD2 TYR   313      68.558 -31.578  -9.327  1.00 67.64           H  
ATOM   4203  HE1 TYR   313      63.872 -31.498  -7.807  1.00 69.12           H  
ATOM   4204  HE2 TYR   313      66.737 -31.325 -10.967  1.00 68.92           H  
ATOM   4205  HH  TYR   313      64.459 -31.108 -11.315  1.00 79.83           H  
ATOM   4206  N   PHE   314      70.813 -30.510  -4.642  1.00 68.55           N  
ATOM   4207  CA  PHE   314      71.518 -30.494  -3.364  1.00 69.07           C  
ATOM   4208  C   PHE   314      71.113 -29.209  -2.609  1.00 72.95           C  
ATOM   4209  O   PHE   314      70.861 -29.260  -1.405  1.00 72.27           O  
ATOM   4210  CB  PHE   314      73.043 -30.617  -3.541  1.00 72.43           C  
ATOM   4211  CG  PHE   314      73.799 -30.555  -2.228  1.00 75.34           C  
ATOM   4212  CD1 PHE   314      73.917 -31.683  -1.417  1.00 79.42           C  
ATOM   4213  CD2 PHE   314      74.393 -29.366  -1.801  1.00 77.96           C  
ATOM   4214  CE1 PHE   314      74.591 -31.613  -0.186  1.00 80.79           C  
ATOM   4215  CE2 PHE   314      75.076 -29.302  -0.578  1.00 81.05           C  
ATOM   4216  CZ  PHE   314      75.174 -30.426   0.219  1.00 79.59           C  
ATOM   4217  H   PHE   314      71.322 -30.340  -5.498  1.00 68.55           H  
ATOM   4218  HA  PHE   314      71.231 -31.366  -2.776  1.00 69.07           H  
ATOM   4219  HB2 PHE   314      73.386 -29.802  -4.179  1.00 72.43           H  
ATOM   4220  HB3 PHE   314      73.263 -31.570  -4.022  1.00 72.43           H  
ATOM   4221  HD1 PHE   314      73.485 -32.619  -1.738  1.00 79.42           H  
ATOM   4222  HD2 PHE   314      74.326 -28.485  -2.420  1.00 77.96           H  
ATOM   4223  HE1 PHE   314      74.653 -32.487   0.444  1.00 80.79           H  
ATOM   4224  HE2 PHE   314      75.527 -28.374  -0.259  1.00 81.05           H  
ATOM   4225  HZ  PHE   314      75.702 -30.377   1.159  1.00 79.59           H  
ATOM   4226  N   CYS   315      70.987 -28.073  -3.347  1.00 69.78           N  
ATOM   4227  CA  CYS   315      70.567 -26.770  -2.818  1.00 69.21           C  
ATOM   4228  C   CYS   315      69.102 -26.830  -2.388  1.00 73.16           C  
ATOM   4229  O   CYS   315      68.738 -26.178  -1.405  1.00 72.98           O  
ATOM   4230  CB  CYS   315      70.797 -25.665  -3.838  1.00 69.69           C  
ATOM   4231  SG  CYS   315      72.534 -25.423  -4.280  1.00 74.64           S  
ATOM   4232  H   CYS   315      71.197 -28.131  -4.335  1.00 69.78           H  
ATOM   4233  HA  CYS   315      71.175 -26.537  -1.943  1.00 69.21           H  
ATOM   4234  HB2 CYS   315      70.415 -24.732  -3.424  1.00 69.69           H  
ATOM   4235  HB3 CYS   315      70.243 -25.915  -4.745  1.00 69.69           H  
ATOM   4236  HG  CYS   315      73.234 -25.116  -3.184  1.00 74.64           H  
ATOM   4237  N   ILE   316      68.269 -27.606  -3.127  1.00 69.36           N  
ATOM   4238  CA  ILE   316      66.862 -27.864  -2.801  1.00 68.83           C  
ATOM   4239  C   ILE   316      66.804 -28.559  -1.434  1.00 72.23           C  
ATOM   4240  O   ILE   316      66.048 -28.124  -0.561  1.00 71.44           O  
ATOM   4241  CB  ILE   316      66.165 -28.706  -3.929  1.00 72.66           C  
ATOM   4242  CG1 ILE   316      65.929 -27.877  -5.204  1.00 73.77           C  
ATOM   4243  CG2 ILE   316      64.828 -29.315  -3.465  1.00 73.43           C  
ATOM   4244  CD1 ILE   316      64.866 -26.738  -5.092  1.00 82.98           C  
ATOM   4245  H   ILE   316      68.645 -28.037  -3.960  1.00 69.36           H  
ATOM   4246  HA  ILE   316      66.310 -26.924  -2.744  1.00 68.83           H  
ATOM   4247  HB  ILE   316      66.854 -29.521  -4.156  1.00 72.66           H  
ATOM   4248 HG12 ILE   316      65.605 -28.559  -5.991  1.00 73.77           H  
ATOM   4249 HG13 ILE   316      66.878 -27.423  -5.487  1.00 73.77           H  
ATOM   4250 HG21 ILE   316      64.995 -29.922  -2.575  1.00 73.43           H  
ATOM   4251 HG22 ILE   316      64.126 -28.515  -3.233  1.00 73.43           H  
ATOM   4252 HG23 ILE   316      64.418 -29.940  -4.258  1.00 73.43           H  
ATOM   4253 HD11 ILE   316      63.904 -27.165  -4.809  1.00 82.98           H  
ATOM   4254 HD12 ILE   316      65.182 -26.021  -4.333  1.00 82.98           H  
ATOM   4255 HD13 ILE   316      64.772 -26.233  -6.053  1.00 82.98           H  
ATOM   4256  N   ALA   317      67.648 -29.602  -1.239  1.00 68.99           N  
ATOM   4257  CA  ALA   317      67.735 -30.377  -0.002  1.00 68.91           C  
ATOM   4258  C   ALA   317      68.101 -29.480   1.185  1.00 73.83           C  
ATOM   4259  O   ALA   317      67.536 -29.661   2.263  1.00 73.09           O  
ATOM   4260  CB  ALA   317      68.752 -31.488  -0.152  1.00 70.18           C  
ATOM   4261  H   ALA   317      68.258 -29.863  -2.001  1.00 68.99           H  
ATOM   4262  HA  ALA   317      66.755 -30.814   0.193  1.00 68.91           H  
ATOM   4263  HB1 ALA   317      68.467 -32.134  -0.982  1.00 70.18           H  
ATOM   4264  HB2 ALA   317      69.734 -31.058  -0.346  1.00 70.18           H  
ATOM   4265  HB3 ALA   317      68.787 -32.073   0.768  1.00 70.18           H  
ATOM   4266  N   LEU   318      69.004 -28.485   0.974  1.00 71.60           N  
ATOM   4267  CA  LEU   318      69.425 -27.511   1.998  1.00 71.49           C  
ATOM   4268  C   LEU   318      68.238 -26.656   2.471  1.00 73.94           C  
ATOM   4269  O   LEU   318      68.119 -26.409   3.666  1.00 73.40           O  
ATOM   4270  CB  LEU   318      70.555 -26.598   1.491  1.00 71.91           C  
ATOM   4271  CG  LEU   318      71.933 -27.247   1.357  1.00 77.21           C  
ATOM   4272  CD1 LEU   318      72.867 -26.364   0.590  1.00 78.05           C  
ATOM   4273  CD2 LEU   318      72.525 -27.600   2.724  1.00 78.98           C  
ATOM   4274  H   LEU   318      69.414 -28.409   0.054  1.00 71.60           H  
ATOM   4275  HA  LEU   318      69.804 -28.087   2.843  1.00 71.49           H  
ATOM   4276  HB2 LEU   318      70.645 -25.763   2.186  1.00 71.91           H  
ATOM   4277  HB3 LEU   318      70.265 -26.225   0.508  1.00 71.91           H  
ATOM   4278  HG  LEU   318      71.802 -28.176   0.803  1.00 77.21           H  
ATOM   4279 HD11 LEU   318      72.444 -26.154  -0.393  1.00 78.05           H  
ATOM   4280 HD12 LEU   318      73.009 -25.428   1.131  1.00 78.05           H  
ATOM   4281 HD13 LEU   318      73.828 -26.865   0.474  1.00 78.05           H  
ATOM   4282 HD21 LEU   318      72.668 -26.687   3.304  1.00 78.98           H  
ATOM   4283 HD22 LEU   318      71.843 -28.265   3.255  1.00 78.98           H  
ATOM   4284 HD23 LEU   318      73.485 -28.096   2.586  1.00 78.98           H  
ATOM   4285  N   GLY   319      67.360 -26.255   1.549  1.00 69.34           N  
ATOM   4286  CA  GLY   319      66.151 -25.508   1.884  1.00 68.21           C  
ATOM   4287  C   GLY   319      65.234 -26.303   2.800  1.00 70.41           C  
ATOM   4288  O   GLY   319      64.669 -25.758   3.754  1.00 69.90           O  
ATOM   4289  H   GLY   319      67.539 -26.477   0.580  1.00 69.34           H  
ATOM   4290  HA2 GLY   319      65.614 -25.271   0.964  1.00 68.21           H  
ATOM   4291  HA3 GLY   319      66.435 -24.582   2.385  1.00 68.21           H  
ATOM   4292  N   TYR   320      65.099 -27.614   2.526  1.00 65.55           N  
ATOM   4293  CA  TYR   320      64.305 -28.527   3.338  1.00 64.90           C  
ATOM   4294  C   TYR   320      64.988 -28.814   4.683  1.00 69.76           C  
ATOM   4295  O   TYR   320      64.297 -29.155   5.647  1.00 69.75           O  
ATOM   4296  CB  TYR   320      64.051 -29.847   2.594  1.00 65.76           C  
ATOM   4297  CG  TYR   320      63.030 -29.756   1.481  1.00 66.42           C  
ATOM   4298  CD1 TYR   320      61.664 -29.777   1.760  1.00 68.11           C  
ATOM   4299  CD2 TYR   320      63.417 -29.814   0.144  1.00 66.94           C  
ATOM   4300  CE1 TYR   320      60.715 -29.752   0.740  1.00 68.10           C  
ATOM   4301  CE2 TYR   320      62.473 -29.797  -0.886  1.00 67.57           C  
ATOM   4302  CZ  TYR   320      61.122 -29.768  -0.580  1.00 72.32           C  
ATOM   4303  OH  TYR   320      60.172 -29.732  -1.567  1.00 70.52           O  
ATOM   4304  H   TYR   320      65.572 -27.984   1.714  1.00 65.55           H  
ATOM   4305  HA  TYR   320      63.349 -28.040   3.532  1.00 64.90           H  
ATOM   4306  HB2 TYR   320      63.703 -30.584   3.317  1.00 65.76           H  
ATOM   4307  HB3 TYR   320      64.996 -30.180   2.162  1.00 65.76           H  
ATOM   4308  HD1 TYR   320      61.335 -29.814   2.788  1.00 68.11           H  
ATOM   4309  HD2 TYR   320      64.467 -29.871  -0.101  1.00 66.94           H  
ATOM   4310  HE1 TYR   320      59.663 -29.721   0.982  1.00 68.10           H  
ATOM   4311  HE2 TYR   320      62.795 -29.809  -1.916  1.00 67.57           H  
ATOM   4312  HH  TYR   320      60.517 -29.730  -2.463  1.00 70.52           H  
ATOM   4313  N   THR   321      66.342 -28.680   4.745  1.00 66.66           N  
ATOM   4314  CA  THR   321      67.163 -28.914   5.945  1.00 66.87           C  
ATOM   4315  C   THR   321      66.806 -27.882   7.027  1.00 71.31           C  
ATOM   4316  O   THR   321      66.720 -28.250   8.198  1.00 71.15           O  
ATOM   4317  CB  THR   321      68.654 -28.866   5.588  1.00 72.40           C  
ATOM   4318  OG1 THR   321      68.912 -29.838   4.579  1.00 73.38           O  
ATOM   4319  CG2 THR   321      69.561 -29.119   6.779  1.00 69.46           C  
ATOM   4320  H   THR   321      66.821 -28.399   3.901  1.00 66.66           H  
ATOM   4321  HA  THR   321      66.953 -29.908   6.342  1.00 66.87           H  
ATOM   4322  HB  THR   321      68.877 -27.858   5.235  1.00 72.40           H  
ATOM   4323 HG21 THR   321      69.357 -28.383   7.555  1.00 69.46           H  
ATOM   4324 HG22 THR   321      69.375 -30.120   7.170  1.00 69.46           H  
ATOM   4325 HG23 THR   321      70.602 -29.040   6.466  1.00 69.46           H  
ATOM   4326  HG1 THR   321      68.699 -30.699   4.946  1.00 73.38           H  
ATOM   4327  N   ASN   322      66.567 -26.605   6.631  1.00 68.07           N  
ATOM   4328  CA  ASN   322      66.158 -25.528   7.543  1.00 68.22           C  
ATOM   4329  C   ASN   322      64.930 -25.974   8.342  1.00 73.26           C  
ATOM   4330  O   ASN   322      64.934 -25.912   9.572  1.00 73.35           O  
ATOM   4331  CB  ASN   322      65.876 -24.225   6.758  1.00 69.07           C  
ATOM   4332  CG  ASN   322      65.336 -23.072   7.587  1.00 97.41           C  
ATOM   4333  OD1 ASN   322      66.060 -22.390   8.321  1.00 91.60           O  
ATOM   4334  ND2 ASN   322      64.050 -22.802   7.448  1.00 91.38           N  
ATOM   4335  H   ASN   322      66.676 -26.383   5.651  1.00 68.07           H  
ATOM   4336  HA  ASN   322      66.969 -25.317   8.240  1.00 68.22           H  
ATOM   4337  HB2 ASN   322      65.147 -24.453   5.981  1.00 69.07           H  
ATOM   4338  HB3 ASN   322      66.810 -23.901   6.298  1.00 69.07           H  
ATOM   4339 HD21 ASN   322      63.477 -23.373   6.843  1.00 91.38           H  
ATOM   4340 HD22 ASN   322      63.640 -22.026   7.947  1.00 91.38           H  
ATOM   4341  N   SER   323      63.931 -26.521   7.625  1.00 70.35           N  
ATOM   4342  CA  SER   323      62.684 -26.998   8.242  1.00 70.67           C  
ATOM   4343  C   SER   323      62.827 -28.332   9.000  1.00 75.46           C  
ATOM   4344  O   SER   323      62.112 -28.533   9.979  1.00 75.36           O  
ATOM   4345  CB  SER   323      61.595 -27.017   7.174  1.00 74.43           C  
ATOM   4346  OG  SER   323      61.276 -25.673   6.852  1.00 83.42           O  
ATOM   4347  H   SER   323      64.070 -26.586   6.627  1.00 70.35           H  
ATOM   4348  HA  SER   323      62.376 -26.266   8.991  1.00 70.67           H  
ATOM   4349  HB2 SER   323      60.707 -27.526   7.541  1.00 74.43           H  
ATOM   4350  HB3 SER   323      61.955 -27.539   6.286  1.00 74.43           H  
ATOM   4351  HG  SER   323      60.685 -25.333   7.576  1.00 83.42           H  
ATOM   4352  N   SER   324      63.865 -29.115   8.684  1.00 72.71           N  
ATOM   4353  CA  SER   324      64.305 -30.230   9.538  1.00 73.55           C  
ATOM   4354  C   SER   324      65.175 -29.792  10.735  1.00 78.94           C  
ATOM   4355  O   SER   324      65.306 -30.561  11.681  1.00 79.10           O  
ATOM   4356  CB  SER   324      65.003 -31.314   8.703  1.00 76.98           C  
ATOM   4357  OG  SER   324      64.156 -31.694   7.632  1.00 83.17           O  
ATOM   4358  H   SER   324      64.406 -28.879   7.864  1.00 72.71           H  
ATOM   4359  HA  SER   324      63.416 -30.690   9.967  1.00 73.55           H  
ATOM   4360  HB2 SER   324      65.206 -32.181   9.332  1.00 76.98           H  
ATOM   4361  HB3 SER   324      65.943 -30.928   8.307  1.00 76.98           H  
ATOM   4362  HG  SER   324      64.307 -32.613   7.354  1.00 83.17           H  
ATOM   4363  N   LEU   325      65.682 -28.548  10.735  1.00 76.23           N  
ATOM   4364  CA  LEU   325      66.526 -27.973  11.791  1.00 76.71           C  
ATOM   4365  C   LEU   325      65.800 -26.962  12.696  1.00 81.66           C  
ATOM   4366  O   LEU   325      66.212 -26.824  13.844  1.00 81.93           O  
ATOM   4367  CB  LEU   325      67.802 -27.351  11.193  1.00 76.48           C  
ATOM   4368  CG  LEU   325      68.863 -28.356  10.699  1.00 81.00           C  
ATOM   4369  CD1 LEU   325      70.058 -27.579  10.145  1.00 80.97           C  
ATOM   4370  CD2 LEU   325      69.389 -29.272  11.807  1.00 84.03           C  
ATOM   4371  H   LEU   325      65.533 -27.962   9.925  1.00 76.23           H  
ATOM   4372  HA  LEU   325      66.835 -28.783  12.440  1.00 76.71           H  
ATOM   4373  HB2 LEU   325      68.269 -26.733  11.961  1.00 76.48           H  
ATOM   4374  HB3 LEU   325      67.520 -26.693  10.371  1.00 76.48           H  
ATOM   4375  HG  LEU   325      68.451 -28.980   9.909  1.00 81.00           H  
ATOM   4376 HD11 LEU   325      69.728 -26.940   9.330  1.00 80.97           H  
ATOM   4377 HD12 LEU   325      70.504 -26.965  10.928  1.00 80.97           H  
ATOM   4378 HD13 LEU   325      70.806 -28.273   9.760  1.00 80.97           H  
ATOM   4379 HD21 LEU   325      69.739 -28.677  12.650  1.00 84.03           H  
ATOM   4380 HD22 LEU   325      68.606 -29.955  12.134  1.00 84.03           H  
ATOM   4381 HD23 LEU   325      70.215 -29.873  11.426  1.00 84.03           H  
ATOM   4382  N   ASN   326      64.633 -26.423  12.254  1.00 78.96           N  
ATOM   4383  CA  ASN   326      63.764 -25.633  13.115  1.00 79.74           C  
ATOM   4384  C   ASN   326      63.329 -26.361  14.412  1.00 85.66           C  
ATOM   4385  O   ASN   326      63.482 -25.743  15.466  1.00 86.12           O  
ATOM   4386  CB  ASN   326      62.573 -25.183  12.271  1.00 81.88           C  
ATOM   4387  CG  ASN   326      62.866 -24.021  11.334  1.00107.92           C  
ATOM   4388  OD1 ASN   326      63.875 -23.317  11.450  1.00102.47           O  
ATOM   4389  ND2 ASN   326      61.980 -23.797  10.378  1.00100.23           N  
ATOM   4390  H   ASN   326      64.357 -26.600  11.299  1.00 78.96           H  
ATOM   4391  HA  ASN   326      64.311 -24.745  13.432  1.00 79.74           H  
ATOM   4392  HB2 ASN   326      61.749 -24.887  12.918  1.00 81.88           H  
ATOM   4393  HB3 ASN   326      62.235 -26.030  11.678  1.00 81.88           H  
ATOM   4394 HD21 ASN   326      62.121 -23.040   9.725  1.00100.23           H  
ATOM   4395 HD22 ASN   326      61.162 -24.385  10.300  1.00100.23           H  
ATOM   4396  N   PRO   327      62.902 -27.660  14.413  1.00 83.18           N  
ATOM   4397  CA  PRO   327      62.442 -28.298  15.654  1.00 84.55           C  
ATOM   4398  C   PRO   327      63.547 -28.488  16.717  1.00 90.23           C  
ATOM   4399  O   PRO   327      63.301 -28.227  17.892  1.00 90.81           O  
ATOM   4400  CB  PRO   327      61.797 -29.621  15.209  1.00 86.55           C  
ATOM   4401  CG  PRO   327      62.418 -29.914  13.846  1.00 89.98           C  
ATOM   4402  CD  PRO   327      62.610 -28.516  13.268  1.00 84.37           C  
ATOM   4403  HA  PRO   327      61.663 -27.678  16.101  1.00 84.55           H  
ATOM   4404  HB2 PRO   327      60.726 -29.468  15.071  1.00 86.55           H  
ATOM   4405  HB3 PRO   327      61.975 -30.431  15.918  1.00 86.55           H  
ATOM   4406  HG2 PRO   327      61.764 -30.524  13.221  1.00 89.98           H  
ATOM   4407  HG3 PRO   327      63.388 -30.397  13.974  1.00 89.98           H  
ATOM   4408  HD2 PRO   327      61.687 -28.181  12.791  1.00 84.37           H  
ATOM   4409  HD3 PRO   327      63.415 -28.541  12.541  1.00 84.37           H  
ATOM   4410  N   ILE   328      64.756 -28.927  16.303  1.00 87.01           N  
ATOM   4411  CA  ILE   328      65.901 -29.052  17.206  1.00 87.72           C  
ATOM   4412  C   ILE   328      66.409 -27.659  17.639  1.00 92.25           C  
ATOM   4413  O   ILE   328      66.691 -27.461  18.819  1.00 92.01           O  
ATOM   4414  CB  ILE   328      67.179 -30.035  16.296  1.00  0.00           C  
ATOM   4415  CG2 ILE   328      67.462 -29.051  15.156  1.00  0.00           C  
ATOM   4416  CG1 ILE   328      68.252 -30.033  17.391  1.00  0.00           C  
ATOM   4417  CD1 ILE   328      69.594 -30.590  16.900  1.00  0.00           C  
ATOM   4418  H   ILE   328      64.899 -29.090  15.316  1.00 87.01           H  
ATOM   4419  HA  ILE   328      66.209 -29.801  16.741  1.00  0.00           H  
ATOM   4420  HB  ILE   328      67.013 -31.037  15.901  1.00  0.00           H  
ATOM   4421 HG12 ILE   328      68.394 -29.018  17.767  1.00  0.00           H  
ATOM   4422 HG13 ILE   328      67.900 -30.654  18.216  1.00  0.00           H  
ATOM   4423 HG21 ILE   328      66.619 -29.049  14.463  1.00  0.00           H  
ATOM   4424 HG22 ILE   328      67.597 -28.045  15.555  1.00  0.00           H  
ATOM   4425 HG23 ILE   328      68.357 -29.352  14.612  1.00  0.00           H  
ATOM   4426 HD11 ILE   328      69.448 -31.584  16.475  1.00  0.00           H  
ATOM   4427 HD12 ILE   328      70.025 -29.933  16.144  1.00  0.00           H  
ATOM   4428 HD13 ILE   328      70.289 -30.660  17.738  1.00  0.00           H  
ATOM   4429  N   LEU   329      66.515 -26.710  16.690  1.00 89.58           N  
ATOM   4430  CA  LEU   329      67.053 -25.365  16.903  1.00 90.49           C  
ATOM   4431  C   LEU   329      66.141 -24.465  17.774  1.00 97.93           C  
ATOM   4432  O   LEU   329      66.668 -23.628  18.508  1.00 97.98           O  
ATOM   4433  CB  LEU   329      67.252 -24.653  15.578  1.00  0.00           C  
ATOM   4434  CG  LEU   329      67.846 -23.261  15.807  1.00  0.00           C  
ATOM   4435  CD1 LEU   329      69.190 -23.394  16.534  1.00  0.00           C  
ATOM   4436  CD2 LEU   329      68.035 -22.533  14.473  1.00  0.00           C  
ATOM   4437  H   LEU   329      66.200 -26.946  15.760  1.00 89.58           H  
ATOM   4438  HA  LEU   329      67.997 -25.515  17.426  1.00 90.49           H  
ATOM   4439  HB2 LEU   329      67.903 -25.249  14.938  1.00  0.00           H  
ATOM   4440  HB3 LEU   329      66.264 -24.571  15.121  1.00  0.00           H  
ATOM   4441  HG  LEU   329      67.162 -22.686  16.435  1.00  0.00           H  
ATOM   4442 HD11 LEU   329      69.044 -23.909  17.484  1.00  0.00           H  
ATOM   4443 HD12 LEU   329      69.894 -23.961  15.924  1.00  0.00           H  
ATOM   4444 HD13 LEU   329      69.604 -22.405  16.731  1.00  0.00           H  
ATOM   4445 HD21 LEU   329      68.719 -23.091  13.830  1.00  0.00           H  
ATOM   4446 HD22 LEU   329      67.074 -22.432  13.967  1.00  0.00           H  
ATOM   4447 HD23 LEU   329      68.445 -21.538  14.649  1.00  0.00           H  
ATOM   4448  N   TYR   330      64.801 -24.610  17.687  1.00 96.63           N  
ATOM   4449  CA  TYR   330      63.885 -23.737  18.432  1.00 97.58           C  
ATOM   4450  C   TYR   330      63.101 -24.454  19.546  1.00105.18           C  
ATOM   4451  O   TYR   330      62.856 -23.820  20.576  1.00105.78           O  
ATOM   4452  CB  TYR   330      62.873 -23.089  17.487  1.00 97.94           C  
ATOM   4453  CG  TYR   330      63.433 -21.903  16.734  1.00 99.51           C  
ATOM   4454  CD1 TYR   330      64.166 -22.075  15.563  1.00101.19           C  
ATOM   4455  CD2 TYR   330      63.202 -20.601  17.177  1.00100.15           C  
ATOM   4456  CE1 TYR   330      64.703 -20.985  14.883  1.00101.64           C  
ATOM   4457  CE2 TYR   330      63.709 -19.503  16.487  1.00100.61           C  
ATOM   4458  CZ  TYR   330      64.460 -19.698  15.338  1.00108.60           C  
ATOM   4459  OH  TYR   330      64.945 -18.613  14.646  1.00110.36           O  
ATOM   4460  H   TYR   330      64.419 -25.334  17.095  1.00 96.63           H  
ATOM   4461  HA  TYR   330      64.527 -22.992  18.902  1.00 97.58           H  
ATOM   4462  HB2 TYR   330      62.017 -22.755  18.074  1.00 97.94           H  
ATOM   4463  HB3 TYR   330      62.548 -23.836  16.764  1.00 97.94           H  
ATOM   4464  HD1 TYR   330      64.321 -23.071  15.176  1.00101.19           H  
ATOM   4465  HD2 TYR   330      62.620 -20.442  18.071  1.00100.15           H  
ATOM   4466  HE1 TYR   330      65.311 -21.142  14.003  1.00101.64           H  
ATOM   4467  HE2 TYR   330      63.519 -18.502  16.847  1.00100.61           H  
ATOM   4468  HH  TYR   330      64.722 -17.759  15.024  1.00110.36           H  
ATOM   4469  N   ALA   331      62.666 -25.720  19.351  1.00103.42           N  
ATOM   4470  CA  ALA   331      61.864 -26.409  20.370  1.00105.02           C  
ATOM   4471  C   ALA   331      62.734 -27.299  21.274  1.00112.46           C  
ATOM   4472  O   ALA   331      62.627 -27.180  22.494  1.00113.06           O  
ATOM   4473  CB  ALA   331      60.778 -27.245  19.720  1.00105.63           C  
ATOM   4474  H   ALA   331      62.895 -26.198  18.492  1.00103.42           H  
ATOM   4475  HA  ALA   331      61.404 -25.642  20.993  1.00105.02           H  
ATOM   4476  HB1 ALA   331      60.147 -26.605  19.103  1.00105.63           H  
ATOM   4477  HB2 ALA   331      61.237 -28.013  19.096  1.00105.63           H  
ATOM   4478  HB3 ALA   331      60.172 -27.718  20.491  1.00105.63           H  
ATOM   4479  N   PHE   332      63.611 -28.160  20.698  1.00111.02           N  
ATOM   4480  CA  PHE   332      64.467 -29.052  21.498  1.00113.00           C  
ATOM   4481  C   PHE   332      65.719 -28.296  22.030  1.00118.34           C  
ATOM   4482  O   PHE   332      66.705 -28.923  22.440  1.00118.52           O  
ATOM   4483  CB  PHE   332      64.891 -30.299  20.702  1.00115.01           C  
ATOM   4484  CG  PHE   332      63.750 -31.238  20.376  1.00116.72           C  
ATOM   4485  CD1 PHE   332      63.248 -32.110  21.337  1.00121.21           C  
ATOM   4486  CD2 PHE   332      63.234 -31.311  19.088  1.00117.73           C  
ATOM   4487  CE1 PHE   332      62.203 -32.984  21.032  1.00122.35           C  
ATOM   4488  CE2 PHE   332      62.200 -32.198  18.780  1.00120.73           C  
ATOM   4489  CZ  PHE   332      61.689 -33.022  19.754  1.00120.19           C  
ATOM   4490  H   PHE   332      63.680 -28.190  19.691  1.00111.02           H  
ATOM   4491  HA  PHE   332      63.875 -29.387  22.351  1.00113.00           H  
ATOM   4492  HB2 PHE   332      65.628 -30.846  21.290  1.00115.01           H  
ATOM   4493  HB3 PHE   332      65.343 -29.972  19.766  1.00115.01           H  
ATOM   4494  HD1 PHE   332      63.670 -32.109  22.332  1.00121.21           H  
ATOM   4495  HD2 PHE   332      63.637 -30.674  18.315  1.00117.73           H  
ATOM   4496  HE1 PHE   332      61.797 -33.629  21.798  1.00122.35           H  
ATOM   4497  HE2 PHE   332      61.802 -32.238  17.777  1.00120.73           H  
ATOM   4498  HZ  PHE   332      60.883 -33.702  19.518  1.00120.19           H  
ATOM   4499  N   LEU   333      65.633 -26.953  22.062  1.00115.40           N  
ATOM   4500  CA  LEU   333      66.613 -26.037  22.641  1.00115.97           C  
ATOM   4501  C   LEU   333      65.875 -24.988  23.490  1.00120.93           C  
ATOM   4502  O   LEU   333      66.524 -24.235  24.223  1.00121.59           O  
ATOM   4503  CB  LEU   333      67.527 -25.372  21.592  1.00115.02           C  
ATOM   4504  CG  LEU   333      68.627 -26.258  20.977  1.00119.89           C  
ATOM   4505  CD1 LEU   333      69.373 -25.519  19.887  1.00118.97           C  
ATOM   4506  CD2 LEU   333      69.619 -26.762  22.040  1.00124.11           C  
ATOM   4507  H   LEU   333      64.813 -26.537  21.643  1.00115.40           H  
ATOM   4508  HA  LEU   333      67.284 -26.620  23.272  1.00115.97           H  
ATOM   4509  HB2 LEU   333      68.015 -24.522  22.070  1.00115.02           H  
ATOM   4510  HB3 LEU   333      66.894 -25.018  20.778  1.00115.02           H  
ATOM   4511  HG  LEU   333      68.129 -27.123  20.542  1.00119.89           H  
ATOM   4512 HD11 LEU   333      68.668 -25.192  19.122  1.00118.97           H  
ATOM   4513 HD12 LEU   333      69.874 -24.651  20.314  1.00118.97           H  
ATOM   4514 HD13 LEU   333      70.113 -26.182  19.438  1.00118.97           H  
ATOM   4515 HD21 LEU   333      70.131 -25.912  22.489  1.00124.11           H  
ATOM   4516 HD22 LEU   333      69.078 -27.310  22.810  1.00124.11           H  
ATOM   4517 HD23 LEU   333      70.350 -27.420  21.570  1.00124.11           H  
ATOM   4518  N   ASP   334      64.512 -25.028  23.483  1.00117.38           N  
ATOM   4519  CA  ASP   334      63.715 -24.175  24.388  1.00117.84           C  
ATOM   4520  C   ASP   334      63.596 -24.765  25.810  1.00123.73           C  
ATOM   4521  O   ASP   334      63.303 -25.952  25.974  1.00124.10           O  
ATOM   4522  CB  ASP   334      62.354 -23.835  23.771  1.00119.06           C  
ATOM   4523  CG  ASP   334      61.439 -23.064  24.723  1.00129.49           C  
ATOM   4524  OD1 ASP   334      61.956 -22.273  25.552  1.00130.47           O  
ATOM   4525  OD2 ASP   334      60.211 -23.287  24.669  1.00134.25           O1-
ATOM   4526  H   ASP   334      64.055 -25.656  22.838  1.00117.38           H  
ATOM   4527  HA  ASP   334      64.233 -23.220  24.491  1.00117.84           H  
ATOM   4528  HB2 ASP   334      61.856 -24.750  23.451  1.00119.06           H  
ATOM   4529  HB3 ASP   334      62.520 -23.201  22.904  1.00119.06           H  
ATOM   4530  N   GLU   335      63.867 -23.926  26.827  1.00120.90           N  
ATOM   4531  CA  GLU   335      63.695 -24.291  28.237  1.00122.50           C  
ATOM   4532  C   GLU   335      62.225 -24.605  28.580  1.00126.64           C  
ATOM   4533  O   GLU   335      61.979 -25.494  29.400  1.00127.74           O  
ATOM   4534  CB  GLU   335      64.237 -23.161  29.143  1.00124.34           C  
ATOM   4535  CG  GLU   335      65.332 -23.619  30.124  1.00135.83           C  
ATOM   4536  CD  GLU   335      66.736 -23.615  29.494  1.00153.52           C  
ATOM   4537  OE1 GLU   335      67.623 -22.901  30.013  1.00147.46           O  
ATOM   4538  OE2 GLU   335      66.928 -24.305  28.465  1.00143.78           O1-
ATOM   4539  H   GLU   335      64.066 -22.960  26.606  1.00120.90           H  
ATOM   4540  HA  GLU   335      64.263 -25.202  28.429  1.00122.50           H  
ATOM   4541  HB2 GLU   335      63.410 -22.760  29.734  1.00124.34           H  
ATOM   4542  HB3 GLU   335      64.623 -22.337  28.543  1.00124.34           H  
ATOM   4543  HG2 GLU   335      65.095 -24.614  30.505  1.00135.83           H  
ATOM   4544  HG3 GLU   335      65.328 -22.935  30.975  1.00135.83           H  
ATOM   4545  N   ASN   336      61.256 -23.917  27.922  1.00121.60           N  
ATOM   4546  CA  ASN   336      59.805 -24.083  28.110  1.00121.69           C  
ATOM   4547  C   ASN   336      59.223 -25.332  27.399  1.00124.20           C  
ATOM   4548  O   ASN   336      58.099 -25.732  27.716  1.00124.95           O  
ATOM   4549  CB  ASN   336      59.121 -22.737  27.740  1.00  0.00           C  
ATOM   4550  CG  ASN   336      57.750 -22.854  27.086  1.00  0.00           C  
ATOM   4551  OD1 ASN   336      56.710 -22.704  27.702  1.00  0.00           O  
ATOM   4552  ND2 ASN   336      57.716 -23.162  25.804  1.00  0.00           N  
ATOM   4553  H   ASN   336      61.547 -23.225  27.245  1.00121.60           H  
ATOM   4554  HA  ASN   336      59.615 -24.262  29.168  1.00121.69           H  
ATOM   4555  HB2 ASN   336      59.020 -22.132  28.639  1.00  0.00           H  
ATOM   4556  HB3 ASN   336      59.750 -22.181  27.044  1.00  0.00           H  
ATOM   4557 HD21 ASN   336      58.560 -23.289  25.278  1.00  0.00           H  
ATOM   4558 HD22 ASN   336      56.803 -23.259  25.393  1.00  0.00           H  
ATOM   4559  N   PHE   337      60.021 -25.999  26.519  1.00118.28           N  
ATOM   4560  CA  PHE   337      59.623 -27.236  25.834  1.00117.38           C  
ATOM   4561  C   PHE   337      60.392 -28.488  26.309  1.00122.03           C  
ATOM   4562  O   PHE   337      59.884 -29.602  26.143  1.00121.97           O  
ATOM   4563  CB  PHE   337      59.754 -26.993  24.322  1.00117.13           C  
ATOM   4564  CG  PHE   337      59.397 -28.183  23.449  1.00118.15           C  
ATOM   4565  CD1 PHE   337      58.131 -28.318  22.889  1.00120.84           C  
ATOM   4566  CD2 PHE   337      60.343 -29.166  23.182  1.00119.98           C  
ATOM   4567  CE1 PHE   337      57.797 -29.451  22.138  1.00121.53           C  
ATOM   4568  CE2 PHE   337      60.012 -30.290  22.419  1.00122.48           C  
ATOM   4569  CZ  PHE   337      58.742 -30.426  21.902  1.00120.40           C  
ATOM   4570  H   PHE   337      60.932 -25.613  26.311  1.00118.28           H  
ATOM   4571  HA  PHE   337      58.571 -27.438  26.042  1.00117.38           H  
ATOM   4572  HB2 PHE   337      60.781 -26.706  24.116  1.00117.13           H  
ATOM   4573  HB3 PHE   337      59.120 -26.148  24.045  1.00117.13           H  
ATOM   4574  HD1 PHE   337      57.397 -27.540  23.034  1.00120.84           H  
ATOM   4575  HD2 PHE   337      61.345 -29.060  23.569  1.00119.98           H  
ATOM   4576  HE1 PHE   337      56.798 -29.562  21.744  1.00121.53           H  
ATOM   4577  HE2 PHE   337      60.753 -31.053  22.233  1.00122.48           H  
ATOM   4578  HZ  PHE   337      58.488 -31.296  21.314  1.00120.40           H  
ATOM   4579  N   LYS   338      61.596 -28.305  26.921  1.00118.82           N  
ATOM   4580  CA  LYS   338      62.339 -29.411  27.567  1.00119.91           C  
ATOM   4581  C   LYS   338      61.620 -29.893  28.828  1.00126.20           C  
ATOM   4582  O   LYS   338      61.354 -31.088  28.975  1.00126.91           O  
ATOM   4583  CB  LYS   338      63.759 -28.961  27.943  1.00122.11           C  
ATOM   4584  CG  LYS   338      64.683 -28.748  26.737  1.00128.27           C  
ATOM   4585  CD  LYS   338      65.877 -27.862  27.138  1.00136.94           C  
ATOM   4586  CE  LYS   338      66.322 -27.032  25.937  1.00145.08           C  
ATOM   4587  NZ  LYS   338      67.196 -25.909  26.347  1.00153.33           N1+
ATOM   4588  H   LYS   338      61.947 -27.362  26.995  1.00118.82           H  
ATOM   4589  HA  LYS   338      62.382 -30.266  26.892  1.00119.91           H  
ATOM   4590  HB2 LYS   338      64.215 -29.710  28.593  1.00122.11           H  
ATOM   4591  HB3 LYS   338      63.669 -28.032  28.511  1.00122.11           H  
ATOM   4592  HG2 LYS   338      64.123 -28.279  25.932  1.00128.27           H  
ATOM   4593  HG3 LYS   338      65.041 -29.710  26.369  1.00128.27           H  
ATOM   4594  HD2 LYS   338      66.698 -28.480  27.505  1.00136.94           H  
ATOM   4595  HD3 LYS   338      65.579 -27.170  27.925  1.00136.94           H  
ATOM   4596  HE2 LYS   338      65.418 -26.622  25.476  1.00145.08           H  
ATOM   4597  HE3 LYS   338      66.811 -27.674  25.198  1.00145.08           H  
ATOM   4598  HZ1 LYS   338      66.766 -25.347  27.088  1.00153.33           H  
ATOM   4599  HZ2 LYS   338      68.076 -26.226  26.721  1.00153.33           H  
ATOM   4600  HZ3 LYS   338      67.336 -25.263  25.574  1.00153.33           H  
ATOM   4601  N   ARG   339      61.350 -28.949  29.763  1.00123.30           N  
ATOM   4602  CA  ARG   339      60.704 -29.218  31.051  1.00151.10           C  
ATOM   4603  C   ARG   339      59.209 -29.490  30.865  1.00174.15           C  
ATOM   4604  OXT ARG   339      58.666 -30.433  31.493  1.00174.15           O1-
ATOM   4605  O   ARG   339      58.535 -28.794  30.105  1.00131.66           O  
ATOM   4606  CB  ARG   339      60.797 -28.188  31.998  1.00  0.00           C  
ATOM   4607  CG  ARG   339      60.143 -28.387  33.369  1.00  0.00           C  
ATOM   4608  CD  ARG   339      60.333 -27.157  34.254  1.00  0.00           C  
ATOM   4609  NE  ARG   339      59.693 -27.378  35.561  1.00  0.00           N  
ATOM   4610  CZ  ARG   339      59.644 -26.554  36.568  1.00  0.00           C  
ATOM   4611  NH1 ARG   339      60.183 -25.387  36.520  1.00  0.00           N  
ATOM   4612  NH2 ARG   339      59.040 -26.901  37.649  1.00  0.00           N1+
ATOM   4613  H   ARG   339      61.610 -27.996  29.557  1.00123.30           H  
ATOM   4614  HA  ARG   339      61.253 -30.082  31.429  1.00151.10           H  
ATOM   4615  HB2 ARG   339      61.874 -28.038  32.097  1.00  0.00           H  
ATOM   4616  HB3 ARG   339      60.348 -27.348  31.469  1.00  0.00           H  
ATOM   4617  HG2 ARG   339      59.078 -28.577  33.221  1.00  0.00           H  
ATOM   4618  HG3 ARG   339      60.594 -29.259  33.848  1.00  0.00           H  
ATOM   4619  HD2 ARG   339      61.404 -26.978  34.384  1.00  0.00           H  
ATOM   4620  HD3 ARG   339      59.885 -26.293  33.756  1.00  0.00           H  
ATOM   4621  HE  ARG   339      59.243 -28.264  35.692  1.00  0.00           H  
ATOM   4622 HH11 ARG   339      60.133 -24.772  37.307  1.00  0.00           H  
ATOM   4623 HH12 ARG   339      60.651 -25.124  35.677  1.00  0.00           H  
ATOM   4624 HH21 ARG   339      58.611 -27.803  37.712  1.00  0.00           H  
ATOM   4625 HH22 ARG   339      59.006 -26.262  38.419  1.00  0.00           H  
TER    4626      ARG   339 
HETATM 4627  F1    *     0      59.115 -23.746  -3.773  1.00  0.00           F  
HETATM 4628  C2    *     0      59.534 -23.475  -5.016  1.00  0.00           C  
HETATM 4629  C3    *     0      58.998 -24.174  -6.094  1.00  0.00           C  
HETATM 4630  C4    *     0      59.438 -23.852  -7.379  1.00  0.00           C  
HETATM 4631  C5    *     0      60.394 -22.846  -7.578  1.00  0.00           C  
HETATM 4632  C6    *     0      60.913 -22.155  -6.484  1.00  0.00           C  
HETATM 4633  C7    *     0      60.483 -22.472  -5.198  1.00  0.00           C  
HETATM 4634  C8    *     0      58.813 -24.432  -8.578  1.00  0.00           C  
HETATM 4635  O9    *     0      58.169 -23.648  -9.276  1.00  0.00           O  
HETATM 4636  N10   *     0      59.028 -25.767  -8.902  1.00  0.00           N  
HETATM 4637  C11   *     0      58.602 -26.223 -10.218  1.00  0.00           C  
HETATM 4638  C12   *     0      59.834 -26.440 -11.097  1.00  0.00           C  
HETATM 4639  C13   *     0      60.827 -27.448 -10.467  1.00  0.00           C  
HETATM 4640  N14   *     0      62.059 -27.445 -11.266  1.00  0.00           N  
HETATM 4641  N15   *     0      62.965 -26.458 -11.155  1.00  0.00           N  
HETATM 4642  C16   *     0      63.846 -26.728 -12.126  1.00  0.00           C  
HETATM 4643  C17   *     0      63.492 -27.889 -12.852  1.00  0.00           C  
HETATM 4644  C18   *     0      62.312 -28.318 -12.290  1.00  0.00           C  
HETATM 4645  N19   *     0      61.439 -29.341 -12.651  1.00  0.00           N  
HETATM 4646  C20   *     0      60.285 -29.533 -11.888  1.00  0.00           C  
HETATM 4647  O21   *     0      59.347 -30.258 -12.237  1.00  0.00           O  
HETATM 4648  C22   *     0      60.282 -28.892 -10.502  1.00  0.00           C  
HETATM 4649  C23   *     0      61.640 -30.128 -13.876  1.00  0.00           C  
HETATM 4650  C24   *     0      62.795 -31.084 -13.753  1.00  0.00           C  
HETATM 4651  C25   *     0      62.918 -32.237 -14.718  1.00  0.00           C  
HETATM 4652  C26   *     0      63.890 -31.098 -14.793  1.00  0.00           C  
HETATM 4653  C27   *     0      64.999 -25.835 -12.372  1.00  0.00           C  
HETATM 4654  C28   *     0      61.121 -27.028  -8.993  1.00  0.00           C  
HETATM 4655  C29   *     0      59.862 -26.726  -8.178  1.00  0.00           C  
HETATM 4656  H1    *     0      60.872 -21.942  -4.334  1.00  0.00           H  
HETATM 4657  H2    *     0      61.642 -21.365  -6.638  1.00  0.00           H  
HETATM 4658  H3    *     0      60.711 -22.584  -8.586  1.00  0.00           H  
HETATM 4659  H4    *     0      59.266 -28.952 -10.098  1.00  0.00           H  
HETATM 4660  H5    *     0      60.905 -29.541  -9.871  1.00  0.00           H  
HETATM 4661  H6    *     0      64.905 -31.270 -14.452  1.00  0.00           H  
HETATM 4662  H7    *     0      63.818 -30.427 -15.642  1.00  0.00           H  
HETATM 4663  H8    *     0      62.181 -32.330 -15.508  1.00  0.00           H  
HETATM 4664  H9    *     0      63.274 -33.182 -14.325  1.00  0.00           H  
HETATM 4665  H10   *     0      63.079 -31.278 -12.728  1.00  0.00           H  
HETATM 4666  H11   *     0      61.811 -29.430 -14.703  1.00  0.00           H  
HETATM 4667  H12   *     0      60.730 -30.690 -14.112  1.00  0.00           H  
HETATM 4668  H13   *     0      64.010 -28.305 -13.704  1.00  0.00           H  
HETATM 4669  H14   *     0      65.101 -25.089 -11.578  1.00  0.00           H  
HETATM 4670  H15   *     0      65.928 -26.412 -12.421  1.00  0.00           H  
HETATM 4671  H16   *     0      64.857 -25.310 -13.321  1.00  0.00           H  
HETATM 4672  H17   *     0      59.271 -27.635  -8.019  1.00  0.00           H  
HETATM 4673  H18   *     0      60.149 -26.346  -7.195  1.00  0.00           H  
HETATM 4674  H19   *     0      61.716 -26.107  -8.989  1.00  0.00           H  
HETATM 4675  H20   *     0      61.725 -27.794  -8.488  1.00  0.00           H  
HETATM 4676  H21   *     0      59.544 -26.760 -12.103  1.00  0.00           H  
HETATM 4677  H22   *     0      60.334 -25.470 -11.232  1.00  0.00           H  
HETATM 4678  H23   *     0      57.942 -25.491 -10.692  1.00  0.00           H  
HETATM 4679  H24   *     0      58.020 -27.138 -10.079  1.00  0.00           H  
HETATM 4680  H25   *     0      58.242 -24.932  -5.916  1.00  0.00           H  
CONECT 1211 2480
CONECT 2480 1211
CONECT 4627 4628
CONECT 4628 4627 4629 4633 4633
CONECT 4629 4628 4630 4630 4680
CONECT 4630 4629 4629 4631 4634
CONECT 4631 4630 4632 4632 4658
CONECT 4632 4631 4631 4633 4657
CONECT 4633 4628 4628 4632 4656
CONECT 4634 4630 4635 4635 4636
CONECT 4635 4634 4634
CONECT 4636 4634 4637 4655
CONECT 4637 4636 4638 4678 4679
CONECT 4638 4637 4639 4676 4677
CONECT 4639 4638 4640 4648 4654
CONECT 4640 4639 4641 4644
CONECT 4641 4640 4642 4642
CONECT 4642 4641 4641 4643 4653
CONECT 4643 4642 4644 4644 4668
CONECT 4644 4640 4643 4643 4645
CONECT 4645 4644 4646 4649
CONECT 4646 4645 4647 4647 4648
CONECT 4647 4646 4646
CONECT 4648 4639 4646 4659 4660
CONECT 4649 4645 4650 4666 4667
CONECT 4650 4649 4651 4652 4665
CONECT 4651 4650 4652 4663 4664
CONECT 4652 4650 4651 4661 4662
CONECT 4653 4642 4669 4670 4671
CONECT 4654 4639 4655 4674 4675
CONECT 4655 4636 4654 4672 4673
CONECT 4656 4633
CONECT 4657 4632
CONECT 4658 4631
CONECT 4659 4648
CONECT 4660 4648
CONECT 4661 4652
CONECT 4662 4652
CONECT 4663 4651
CONECT 4664 4651
CONECT 4665 4650
CONECT 4666 4649
CONECT 4667 4649
CONECT 4668 4643
CONECT 4669 4653
CONECT 4670 4653
CONECT 4671 4653
CONECT 4672 4655
CONECT 4673 4655
CONECT 4674 4654
CONECT 4675 4654
CONECT 4676 4638
CONECT 4677 4638
CONECT 4678 4637
CONECT 4679 4637
CONECT 4680 4629
END
