# Supplementary material for: Discovery of Novel, Selective, and Nonbasic Agonists for the Kappa-Opioid Receptor Determined by Salvinorin A-Based Virtual Screening
Source: J Med Chem. 2024 Aug 1;67(16):13788–801. doi: 10.1021/acs.jmedchem.4c00590 (PMC11345774; doi:10.1021/acs.jmedchem.4c00590)
Supplement: Supplementary file 4 — jm4c00590_si_004.csv [file jm4c00590_si_004.csv]

SMILES	Compound	Ki (nM)	Ki SEM	Emax (%)	EMax SEM	EC50 SEM	EC50 SEM
O=c1n(cc(cc1)C(=O)OC)CC(=O)N(Cc2ccc(cc2)C)C	SalA_VS_01
Clc1ccc(cc1)CNC(=O)Cn2c(=O)ccc(c2)C(=O)OC	SalA_VS_02	-	-	-	-	-	-
O(c1c(cc(cc1)C(=O)C)COC(=O)C2(CC2)c3ccccc3)C	SalA_VS_03	-	-	-	-	-	-
S(=O)(=O)(NCC(=O)N1Cc2c(ccc(c2)c3ccccc3)CC1)CC	SalA_VS_04	-	-	-	-	-	-
S(=O)(=O)(c1cnccc1)CC(=O)N(C(c2ccc(cc2)F)C)C	SalA_VS_05	-	-	-	-	-	-
O(c1c(ccc(c1)C2OCC3C2COC3c4cc(c(cc4)OC)OC)OC)C	SalA_VS_06	-	-	-	-	-	-
Clc1ccc(cc1)C(=O)N2CCC3(n4nc(cc4N(C(=O)C3)CC5CC5)C)CC2	SalA_VS_07	423	97	48	7	181	49
Fc1cc(ccc1)C(=O)N2CCC3(n4nc(cc4N(C(=O)C3)CC5CC5)C)CC2	SalA_VS_08	68.5	5.5	108	8	854	60
O=C(N1CCC2(n3nc(cc3N(C(=O)C2)CC4CC4)C)CC1)c5ccncc5	SalA_VS_09	-	-	-	-	-	-
O1c2c(c(c(c(c2)O)CC=C(C)C)OC)CC(C1)c3c(cc(cc3)O)O	SalA_VS_10	-	-	-	-	-	-
O(c1c(ccc(c1)OC)CC=C)C2OC(C(C(C2O)O)O)CO	SalA_VS_11	-	-	-	-	-	-
O=C1CC(C(C(C1)C)(O)C=CC(OC2OC(C(C(C2O)O)O)CO)C)(C)C	SalA_VS_12	-	-	-	-	-	-
O=C(OC)Cc1cn(c2c1cccc2)C3OC(C(C(C3O)O)O)CO	SalA_VS_13	-	-	-	-	-	-
